# Supplementary material for: Altered microRNAs in C3H10T1/2 cells induced by p.E95K mutant IHH signaling
Source: Hereditas. 2021 Dec 18;158:48. doi: 10.1186/s41065-021-00207-8 (PMC8684136; doi:10.1186/s41065-021-00207-8)
Supplement: Supplementary file 5 — Additional file 5. Pathway analysis of targets of all DEMs. [file 41065_2021_207_MOESM5_ESM.xlsx]

## Sheet: Sheet1
Additional file 5 Pathway Analysis of Predicted Targets of DEMs
DEMs	Expression Status	Predicted Targets
mmu-miR-29b-3p	Up regulation in WT and MT	Adamts2
		Col4a5
		Col7a1
		Dpysl5
		Fem1b
		Gpr37
		Ifi30
		Lysmd1
		Mex3b
		Nfia
		Rlf
		Sestd1
mmu-miR-30e-5p	Up regulation in WT and MT	Actc1
		Lin28b
		Lmbr1l
		Mex3b
		Mkrn3
		Mtdh
		Pip4k2a
		Rarg
		Rfx6
		Rhebl1
		Runx2
		Srsf7
		Syngr3
		Tnrc6a
mmu-let-7c-1-3p	Down regulation in WT and MT	Atp1b1
		Cited2
		E130309F12Rik
		Hivep2
		Nampt
		Ppp1r8
		Slc25a12
		Sox2
		Tlk1
		Wwc1
mmu-miR-101a-3p	Down regulation in WT and MT	Abhd17b
		Flrt3
		Mycn
		Nlk
		Nova1
		Pura
		Ube2d1
		Zdhhc21
		Zfp804a
mmu-miR-712-5p	Down regulation in WT and MT	Chn1
		Gpr116
		Hnrnph3
		Mtfr1l
		Phb
		Sgms1
		Zeb2
mmu-miR-135a-1-3p	Down regulation in WT vs MT but not in CT	Hoxd10
		Far1
		Lox
		Dcbld2
		Exoc6B
		Ube2W
