# Supplementary material for: Altered microRNAs in C3H10T1/2 cells induced by p.E95K mutant IHH signaling
Source: Hereditas. 2021 Dec 18;158:48. doi: 10.1186/s41065-021-00207-8 (PMC8684136; doi:10.1186/s41065-021-00207-8)
Supplement: Supplementary file 6 — Additional file 6. Pathway analysis of targets of all up-regulated DEMs. [file 41065_2021_207_MOESM6_ESM.xlsx]

## Sheet: S7_up_pathways
Additional file 6 Pathway analysis of targets of all up-regulated DEMs.
Pathway identifier	Pathway name	Entities found	Entities total	Entities ratio	Entities pValue	Entities FDR	Reactions found	Reactions total	Reactions ratio	Species identifier	Species name	Submitted entities found	Mapped entities	Found reaction identifiers
R-HSA-8941333	RUNX2 regulates genes involved in differentiation of myeloid cells	2	6	0.000426773	7.33812e-05	0.00748141	2	2	0.000166889	9606	Homo sapiens	RUNX2		R-HSA-8938382;R-HSA-8938371
R-HSA-8941284	RUNX2 regulates chondrocyte maturation	2	7	0.000497902	9.97522e-05	0.00748141	4	4	0.000333778	9606	Homo sapiens	RUNX2		R-HSA-8878257;R-HSA-8878266;R-HSA-9008326;R-HSA-8986294
R-HSA-8939246	RUNX1 regulates transcription of genes involved in differentiation of myeloid cells	2	11	0.000782417	0.00024507	0.012064	1	7	0.000584112	9606	Homo sapiens	RUNX2		R-HSA-8938382
R-HSA-8941332	RUNX2 regulates genes involved in cell migration	2	14	0.000995803	0.000395453	0.012064	7	7	0.000584112	9606	Homo sapiens	RUNX2		R-HSA-8939833;R-HSA-8939963;R-HSA-8940001;R-HSA-8939667;R-HSA-8939829;R-HSA-8939670;R-HSA-8940007
R-HSA-2214320	Anchoring fibril formation	2	15	0.00106693	0.000453384	0.012064	4	4	0.000333778	9606	Homo sapiens	Col7a1;Col4a5		R-HSA-2214324;R-HSA-2213195;R-HSA-2214330;R-HSA-2396234
R-HSA-1650814	Collagen biosynthesis and modifying enzymes	3	76	0.00540579	0.000519553	0.012064	21	51	0.00425567	9606	Homo sapiens	Col7a1;Adamts2;Col4a5		R-HSA-8948232;R-HSA-8944265;R-HSA-1650808;R-HSA-2002428;R-HSA-2002460;R-HSA-8948234;R-HSA-2022073;R-HSA-8948224;R-HSA-8948226;R-HSA-2089971;R-HSA-8948228;R-HSA-1981104;R-HSA-8948230;R-HSA-8948231;R-HSA-8948219;R-HSA-8948222;R-HSA-1981128;R-HSA-1980233;R-HSA-8944255;R-HSA-1981157;R-HSA-1981120
R-HSA-2032785	YAP1- and WWTR1 (TAZ)-stimulated gene expression	2	18	0.00128032	0.000650374	0.012064	1	9	0.000751001	9606	Homo sapiens	RUNX2		R-HSA-2064932
R-HSA-8939902	Regulation of RUNX2 expression and activity	3	83	0.00590369	0.000670223	0.012064	32	32	0.00267023	9606	Homo sapiens	RUNX2		R-HSA-8985293;R-HSA-9008076;R-HSA-9008015;R-HSA-9007759;R-HSA-9016526;R-HSA-8939904;R-HSA-8940032;R-HSA-9007686;R-HSA-9008345;R-HSA-8939801;R-HSA-8939929;R-HSA-9008475;R-HSA-9007707;R-HSA-9009309;R-HSA-9009308;R-HSA-9008476;R-HSA-9008479;R-HSA-9008478;R-HSA-9009362;R-HSA-8939688;R-HSA-9009451;R-HSA-9009452;R-HSA-9008110;R-HSA-9008480;R-HSA-8939938;R-HSA-9008036;R-HSA-9009401;R-HSA-9009403;R-HSA-8…
R-HSA-1474290	Collagen formation	3	104	0.0073974	0.0012808	0.0204927	28	77	0.00642523	9606	Homo sapiens	Col7a1;Adamts2;Col4a5		R-HSA-8948232;R-HSA-8944265;R-HSA-2002460;R-HSA-8948234;R-HSA-8948224;R-HSA-8948226;R-HSA-8948228;R-HSA-8948230;R-HSA-8948231;R-HSA-2214324;R-HSA-1981128;R-HSA-1980233;R-HSA-2214330;R-HSA-1981120;R-HSA-1650808;R-HSA-2002428;R-HSA-2022073;R-HSA-2213192;R-HSA-2213195;R-HSA-2089971;R-HSA-2396234;R-HSA-1981104;R-HSA-2559639;R-HSA-8948219;R-HSA-2213207;R-HSA-8948222;R-HSA-8944255;R-HSA-1981157
R-HSA-3000157	Laminin interactions	2	31	0.00220499	0.00189728	0.0284592	4	15	0.00125167	9606	Homo sapiens	Col7a1;Col4a5		R-HSA-2328145;R-HSA-3787997;R-HSA-2426450;R-HSA-4084501
R-HSA-8940973	RUNX2 regulates osteoblast differentiation	2	34	0.00241838	0.00227355	0.0295561	21	24	0.00200267	9606	Homo sapiens	RUNX2		R-HSA-8937864;R-HSA-9008137;R-HSA-8985227;R-HSA-9008877;R-HSA-8985485;R-HSA-8939852;R-HSA-8877922;R-HSA-8937869;R-HSA-8985644;R-HSA-8877902;R-HSA-8984994;R-HSA-9008389;R-HSA-9009208;R-HSA-8985275;R-HSA-8985627;R-HSA-8939870;R-HSA-9008177;R-HSA-8877918;R-HSA-2064932;R-HSA-8985460;R-HSA-9008215
R-HSA-8878166	Transcriptional regulation by RUNX2	3	147	0.0104559	0.00340844	0.0375937	81	84	0.00700935	9606	Homo sapiens	RUNX2		R-HSA-8937864;R-HSA-9008137;R-HSA-8985227;R-HSA-8985485;R-HSA-8937869;R-HSA-9008015;R-HSA-8938382;R-HSA-9007759;R-HSA-8939904;R-HSA-8940032;R-HSA-9009282;R-HSA-8938371;R-HSA-9008389;R-HSA-8939801;R-HSA-8939929;R-HSA-8985627;R-HSA-9009309;R-HSA-9009308;R-HSA-9008412;R-HSA-8865425;R-HSA-8939667;R-HSA-8939670;R-HSA-8939688;R-HSA-9009451;R-HSA-8985644;R-HSA-9009452;R-HSA-8939938;R-HSA-8984994;R-HSA-9…
R-HSA-8941326	RUNX2 regulates bone development	2	43	0.00305854	0.00359501	0.0375937	29	32	0.00267023	9606	Homo sapiens	RUNX2		R-HSA-8937864;R-HSA-9008137;R-HSA-8878023;R-HSA-8985227;R-HSA-8985485;R-HSA-8939852;R-HSA-8937869;R-HSA-8877902;R-HSA-9008389;R-HSA-9008326;R-HSA-8985627;R-HSA-8939870;R-HSA-8877918;R-HSA-9008215;R-HSA-9008877;R-HSA-8877922;R-HSA-8985644;R-HSA-8984994;R-HSA-9009208;R-HSA-8985275;R-HSA-8877941;R-HSA-8878257;R-HSA-9008177;R-HSA-8878013;R-HSA-2064932;R-HSA-8938356;R-HSA-8985460;R-HSA-8878266;R-HSA-8…
R-HSA-8948216	Collagen chain trimerization	2	44	0.00312967	0.00375937	0.0375937	2	28	0.00233645	9606	Homo sapiens	Col7a1;Col4a5		R-HSA-8944265;R-HSA-8944255
R-HSA-2022090	Assembly of collagen fibrils and other multimeric structures	2	67	0.00476563	0.0084654	0.0716444	7	26	0.00216956	9606	Homo sapiens	Col7a1;Col4a5		R-HSA-2559639;R-HSA-2214324;R-HSA-2213207;R-HSA-2213192;R-HSA-2213195;R-HSA-2214330;R-HSA-2396234
R-HSA-74160	Gene expression (Transcription)	9	1816	0.12917	0.00878782	0.0716444	118	981	0.0818591	9606	Homo sapiens	RARG;Nfia;PIP4K2A;MKRN3;SRSF7;RUNX2;TNRC6A		R-HSA-8937864;R-HSA-8937097;R-HSA-8985227;R-HSA-8985485;R-HSA-8937869;R-HSA-8938382;R-HSA-9008015;R-HSA-9007759;R-HSA-8939904;R-HSA-9009282;R-HSA-8938371;R-HSA-8936068;R-HSA-8939929;R-HSA-9009309;R-HSA-9009308;R-HSA-8865425;R-HSA-8939667;R-HSA-426522;R-HSA-8939670;R-HSA-9615501;R-HSA-8939688;R-HSA-8937134;R-HSA-8939938;R-HSA-8984994;R-HSA-9008036;R-HSA-113454;R-HSA-8935864;R-HSA-8939706;R-HSA-898…
R-HSA-1442490	Collagen degradation	2	69	0.00490789	0.00895555	0.0716444	4	34	0.00283712	9606	Homo sapiens	Col7a1;Col4a5		R-HSA-1454757;R-HSA-1564142;R-HSA-2537499;R-HSA-1564120
R-HSA-216083	Integrin cell surface interactions	2	86	0.00611708	0.013615	0.0982266	4	54	0.00450601	9606	Homo sapiens	Col7a1;Col4a5		R-HSA-4539779;R-HSA-4086216;R-HSA-216040;R-HSA-2327695
R-HSA-426496	Post-transcriptional silencing by small RNAs	1	7	0.000497902	0.0143389	0.0982266	2	3	0.000250334	9606	Homo sapiens	TNRC6A		R-HSA-426522;R-HSA-426489
R-HSA-8878171	Transcriptional regulation by RUNX1	3	261	0.0185646	0.0163089	0.0982266	13	132	0.0110147	9606	Homo sapiens	RUNX2;TNRC6A		R-HSA-8938440;R-HSA-8937097;R-HSA-8935785;R-HSA-8938507;R-HSA-8938382;R-HSA-8937134;R-HSA-8936068;R-HSA-8935864;R-HSA-8939129;R-HSA-8935930;R-HSA-8936058;R-HSA-8935766;R-HSA-8938487
R-HSA-73857	RNA Polymerase II Transcription	8	1658	0.117932	0.0163433	0.0982266	113	870	0.0725968	9606	Homo sapiens	RARG;PIP4K2A;MKRN3;SRSF7;RUNX2;TNRC6A		R-HSA-8937864;R-HSA-8937097;R-HSA-8985227;R-HSA-8985485;R-HSA-8937869;R-HSA-8938382;R-HSA-9008015;R-HSA-9007759;R-HSA-8939904;R-HSA-9009282;R-HSA-8938371;R-HSA-8936068;R-HSA-8939929;R-HSA-9009309;R-HSA-9009308;R-HSA-8865425;R-HSA-8939667;R-HSA-8939670;R-HSA-9615501;R-HSA-8939688;R-HSA-8937134;R-HSA-8939938;R-HSA-8984994;R-HSA-9008036;R-HSA-8935864;R-HSA-8939706;R-HSA-8985275;R-HSA-8939963;R-HSA-9…
R-HSA-444821	Relaxin receptors	1	8	0.000569031	0.0163711	0.0982266	1	4	0.000333778	9606	Homo sapiens	Rlf		R-HSA-444879
R-HSA-8847453	Synthesis of PIPs in the nucleus	1	10	0.000711288	0.0204233	0.12254	1	3	0.000250334	9606	Homo sapiens	PIP4K2A		R-HSA-6811522
R-HSA-5628897	TP53 Regulates Metabolic Genes	2	125	0.0088911	0.0273785	0.148806	4	34	0.00283712	9606	Homo sapiens	MKRN3;TNRC6A		R-HSA-2318752;R-HSA-2321904;R-HSA-5632738;R-HSA-5632732
R-HSA-9614399	Regulation of localization of FOXO transcription factors	1	14	0.000995803	0.0284793	0.148806	1	5	0.000417223	9606	Homo sapiens	MKRN3		R-HSA-9614562
R-HSA-1474244	Extracellular matrix organization	3	329	0.0234014	0.0297612	0.148806	43	318	0.0265354	9606	Homo sapiens	Col7a1;Adamts2;Col4a5		R-HSA-8948232;R-HSA-8944265;R-HSA-2002460;R-HSA-8948234;R-HSA-4539779;R-HSA-8948224;R-HSA-8948226;R-HSA-8948228;R-HSA-8948230;R-HSA-8948231;R-HSA-1564120;R-HSA-2214324;R-HSA-2327733;R-HSA-1981128;R-HSA-1980233;R-HSA-2327738;R-HSA-2214330;R-HSA-1981120;R-HSA-1650808;R-HSA-2002428;R-HSA-3787997;R-HSA-2022073;R-HSA-2213192;R-HSA-2213195;R-HSA-4084501;R-HSA-216040;R-HSA-2327695;R-HSA-2089971;R-HSA-23…
R-HSA-75035	Chk1/Chk2(Cds1) mediated inactivation of Cyclin B:Cdk1 complex	1	15	0.00106693	0.0304833	0.149135	1	5	0.000417223	9606	Homo sapiens	MKRN3		R-HSA-75016
R-HSA-212436	Generic Transcription Pathway	7	1519	0.108045	0.0315673	0.149135	112	809	0.0675067	9606	Homo sapiens	RARG;PIP4K2A;MKRN3;RUNX2;TNRC6A		R-HSA-8937864;R-HSA-8937097;R-HSA-8985227;R-HSA-8985485;R-HSA-8937869;R-HSA-8938382;R-HSA-9008015;R-HSA-9007759;R-HSA-8939904;R-HSA-9009282;R-HSA-8938371;R-HSA-8936068;R-HSA-8939929;R-HSA-9009309;R-HSA-9009308;R-HSA-8865425;R-HSA-8939667;R-HSA-8939670;R-HSA-9615501;R-HSA-8939688;R-HSA-8937134;R-HSA-8939938;R-HSA-8984994;R-HSA-9008036;R-HSA-8935864;R-HSA-8939706;R-HSA-8985275;R-HSA-8939963;R-HSA-9…
R-HSA-6811555	PI5P Regulates TP53 Acetylation	1	17	0.00120919	0.0344793	0.149135	3	8	0.000667557	9606	Homo sapiens	PIP4K2A		R-HSA-6811522;R-HSA-8877692;R-HSA-8877691
R-HSA-399956	CRMPs in Sema3A signaling	1	18	0.00128032	0.0364713	0.149135	3	5	0.000417223	9606	Homo sapiens	Dpysl5		R-HSA-399951;R-HSA-399947;R-HSA-399944
R-HSA-1474228	Degradation of the extracellular matrix	2	148	0.0105271	0.0372838	0.149135	4	105	0.00876168	9606	Homo sapiens	Col7a1;Col4a5		R-HSA-1454757;R-HSA-1564142;R-HSA-2537499;R-HSA-1564120
R-HSA-8948700	Competing endogenous RNAs (ceRNAs) regulate PTEN translation	1	19	0.00135145	0.0384594	0.152522	11	11	0.000917891	9606	Homo sapiens	TNRC6A		R-HSA-8948536;R-HSA-8948602;R-HSA-8948651;R-HSA-8948524;R-HSA-8948621;R-HSA-8948623;R-HSA-8948641;R-HSA-8948594;R-HSA-8948612;R-HSA-8948582;R-HSA-8948583
R-HSA-111447	Activation of BAD and translocation to mitochondria	1	19	0.00135145	0.0384594	0.152522	2	5	0.000417223	9606	Homo sapiens	MKRN3		R-HSA-139906;R-HSA-139899
R-HSA-6804114	TP53 Regulates Transcription of Genes Involved in G2 Cell Cycle Arrest	1	21	0.00149371	0.0424237	0.152522	4	11	0.000917891	9606	Homo sapiens	MKRN3		R-HSA-6803892;R-HSA-6803875;R-HSA-6803890;R-HSA-6803871
R-HSA-73980	RNA Polymerase III Transcription Termination	1	23	0.00163596	0.0463721	0.152522	1	2	0.000166889	9606	Homo sapiens	Nfia		R-HSA-113454
R-HSA-2243919	Crosslinking of collagen fibrils	1	24	0.00170709	0.0483405	0.152522	1	13	0.00108478	9606	Homo sapiens	Col4a5		R-HSA-2559639
R-HSA-8943723	Regulation of PTEN mRNA translation	1	29	0.00206274	0.0581235	0.152522	24	24	0.00200267	9606	Homo sapiens	TNRC6A		R-HSA-8944650;R-HSA-8944522;R-HSA-2318752;R-HSA-8948651;R-HSA-8944684;R-HSA-8948524;R-HSA-8945709;R-HSA-8948621;R-HSA-8948623;R-HSA-8948641;R-HSA-8944706;R-HSA-8944483;R-HSA-8948612;R-HSA-8948582;R-HSA-8948583;R-HSA-8944632;R-HSA-8948536;R-HSA-8944569;R-HSA-8948569;R-HSA-8944538;R-HSA-8948602;R-HSA-8944497;R-HSA-8948594;R-HSA-8944599
R-HSA-8934593	Regulation of RUNX1 Expression and Activity	1	32	0.00227612	0.0639466	0.152522	11	19	0.00158545	9606	Homo sapiens	TNRC6A		R-HSA-8938440;R-HSA-8935864;R-HSA-8935785;R-HSA-8939129;R-HSA-8935930;R-HSA-8936058;R-HSA-8938507;R-HSA-8937134;R-HSA-8936068;R-HSA-8935766;R-HSA-8938487
R-HSA-375276	Peptide ligand-binding receptors	2	202	0.014368	0.0649037	0.152522	2	75	0.00625834	9606	Homo sapiens	Gpr37;Rlf		R-HSA-5336182;R-HSA-444879
R-HSA-210745	Regulation of gene expression in beta cells	1	35	0.00248951	0.069735	0.152522	1	12	0.00100134	9606	Homo sapiens	RFX6		R-HSA-211289
R-HSA-114452	Activation of BH3-only proteins	1	36	0.00256064	0.0716567	0.152522	2	19	0.00158545	9606	Homo sapiens	MKRN3		R-HSA-139906;R-HSA-139899
R-HSA-5694530	Cargo concentration in the ER	1	37	0.00263177	0.0735747	0.152522	4	12	0.00100134	9606	Homo sapiens	Col7a1		R-HSA-5694436;R-HSA-5694435;R-HSA-5694522;R-HSA-5694427
R-HSA-5083635	Defective B3GALTL causes Peters-plus syndrome (PpS)	1	39	0.00277402	0.077399	0.152522	1	1	8.34446e-05	9606	Homo sapiens	Adamts2		R-HSA-6785565
R-HSA-6804758	Regulation of TP53 Activity through Acetylation	1	39	0.00277402	0.077399	0.152522	3	14	0.00116822	9606	Homo sapiens	PIP4K2A		R-HSA-6811522;R-HSA-8877692;R-HSA-8877691
R-HSA-9022692	Regulation of MECP2 expression and activity	1	39	0.00277402	0.077399	0.152522	3	14	0.00116822	9606	Homo sapiens	TNRC6A		R-HSA-9021183;R-HSA-9021182;R-HSA-9615501
R-HSA-3700989	Transcriptional Regulation by TP53	3	486	0.0345686	0.077477	0.152522	11	259	0.0216121	9606	Homo sapiens	PIP4K2A;MKRN3;TNRC6A		R-HSA-6803892;R-HSA-2318752;R-HSA-2321904;R-HSA-6803875;R-HSA-6803890;R-HSA-6811522;R-HSA-5632738;R-HSA-6803871;R-HSA-5632732;R-HSA-8877692;R-HSA-8877691
R-HSA-390522	Striated Muscle Contraction	1	40	0.00284515	0.0793055	0.152522	4	4	0.000333778	9606	Homo sapiens	ACTC1		R-HSA-390597;R-HSA-390598;R-HSA-390593;R-HSA-390595
R-HSA-5173214	O-glycosylation of TSR domain-containing proteins	1	41	0.00291628	0.0812082	0.152522	2	2	0.000166889	9606	Homo sapiens	Adamts2		R-HSA-5173005;R-HSA-5173192
R-HSA-9006931	Signaling by Nuclear Receptors	2	231	0.0164308	0.081859	0.152522	8	93	0.00776035	9606	Homo sapiens	RARG;TNRC6A		R-HSA-9011961;R-HSA-5634103;R-HSA-9012203;R-HSA-9012186;R-HSA-5334854;R-HSA-9012208;R-HSA-9012196;R-HSA-9011958
R-HSA-2559585	Oncogene Induced Senescence	1	42	0.00298741	0.0831071	0.152522	3	18	0.001502	9606	Homo sapiens	TNRC6A		R-HSA-3209111;R-HSA-3209114;R-HSA-3209151
R-HSA-419037	NCAM1 interactions	1	44	0.00312967	0.0868934	0.152522	1	10	0.000834446	9606	Homo sapiens	Col4a5		R-HSA-375151
R-HSA-749476	RNA Polymerase III Abortive And Retractive Initiation	1	46	0.00327193	0.0906647	0.152522	1	13	0.00108478	9606	Homo sapiens	Nfia		R-HSA-113454
R-HSA-74158	RNA Polymerase III Transcription	1	46	0.00327193	0.0906647	0.152522	1	25	0.00208611	9606	Homo sapiens	Nfia		R-HSA-113454
R-HSA-877300	Interferon gamma signaling	2	250	0.0177822	0.093638	0.152522	2	15	0.00125167	9606	Homo sapiens	Ifi30		R-HSA-1031716;R-HSA-1031713
R-HSA-72165	mRNA Splicing - Minor Pathway	1	56	0.00398321	0.109297	0.152522	5	5	0.000417223	9606	Homo sapiens	SRSF7		R-HSA-75079;R-HSA-75081;R-HSA-75080;R-HSA-75083;R-HSA-75082
R-HSA-72187	mRNA 3'-end processing	1	58	0.00412547	0.112979	0.152522	3	3	0.000250334	9606	Homo sapiens	SRSF7		R-HSA-8849157;R-HSA-72180;R-HSA-72185
R-HSA-109606	Intrinsic Pathway for Apoptosis	1	59	0.0041966	0.114814	0.152522	2	60	0.00500668	9606	Homo sapiens	MKRN3		R-HSA-139906;R-HSA-139899
R-HSA-3000171	Non-integrin membrane-ECM interactions	1	61	0.00433886	0.118474	0.152522	1	22	0.00183578	9606	Homo sapiens	Col4a5		R-HSA-2327738
R-HSA-6791312	TP53 Regulates Transcription of Cell Cycle Genes	1	65	0.00462337	0.12575	0.152522	4	42	0.00350467	9606	Homo sapiens	MKRN3		R-HSA-6803892;R-HSA-6803875;R-HSA-6803890;R-HSA-6803871
R-HSA-109688	Cleavage of Growing Transcript in the Termination Region	1	67	0.00476563	0.129366	0.152522	1	4	0.000333778	9606	Homo sapiens	SRSF7		R-HSA-72180
R-HSA-73856	RNA Polymerase II Transcription Termination	1	67	0.00476563	0.129366	0.152522	1	4	0.000333778	9606	Homo sapiens	SRSF7		R-HSA-72180
R-HSA-186712	Regulation of beta-cell development	1	67	0.00476563	0.129366	0.152522	1	26	0.00216956	9606	Homo sapiens	RFX6		R-HSA-211289
R-HSA-1660499	Synthesis of PIPs at the plasma membrane	1	69	0.00490789	0.132968	0.152522	2	33	0.00275367	9606	Homo sapiens	PIP4K2A		R-HSA-1676145;R-HSA-1675776
R-HSA-375165	NCAM signaling for neurite out-growth	1	69	0.00490789	0.132968	0.152522	1	23	0.00191923	9606	Homo sapiens	Col4a5		R-HSA-375151
R-HSA-186797	Signaling by PDGF	1	69	0.00490789	0.132968	0.152522	1	28	0.00233645	9606	Homo sapiens	Col4a5		R-HSA-382054
R-HSA-373755	Semaphorin interactions	1	70	0.00497902	0.134763	0.152522	3	40	0.00333778	9606	Homo sapiens	Dpysl5		R-HSA-399951;R-HSA-399947;R-HSA-399944
R-HSA-1257604	PIP3 activates AKT signaling	2	315	0.0224056	0.137167	0.152522	25	86	0.00717623	9606	Homo sapiens	PIP4K2A;TNRC6A		R-HSA-8944650;R-HSA-8944522;R-HSA-2318752;R-HSA-8948621;R-HSA-8948623;R-HSA-8944706;R-HSA-8948612;R-HSA-8948569;R-HSA-8944538;R-HSA-1675776;R-HSA-8944599;R-HSA-8948651;R-HSA-8944684;R-HSA-8948524;R-HSA-8945709;R-HSA-8948641;R-HSA-8944483;R-HSA-8948582;R-HSA-8948583;R-HSA-8944632;R-HSA-8948536;R-HSA-8944569;R-HSA-8948602;R-HSA-8944497;R-HSA-8948594
R-HSA-5362517	Signaling by Retinoic Acid	1	72	0.00512127	0.138343	0.152522	2	21	0.00175234	9606	Homo sapiens	RARG		R-HSA-5634103;R-HSA-5334854
R-HSA-3906995	Diseases associated with O-glycosylation of proteins	1	76	0.00540579	0.145461	0.152522	1	9	0.000751001	9606	Homo sapiens	Adamts2		R-HSA-6785565
R-HSA-204005	COPII-mediated vesicle transport	1	77	0.00547692	0.147232	0.152522	10	16	0.00133511	9606	Homo sapiens	Col7a1		R-HSA-5694439;R-HSA-5694418;R-HSA-203973;R-HSA-5694417;R-HSA-5694446;R-HSA-5694527;R-HSA-204008;R-HSA-5694522;R-HSA-5694441;R-HSA-5694409
R-HSA-8936459	RUNX1 regulates genes involved in megakaryocyte differentiation and platelet function	1	78	0.00554805	0.148998	0.152522	1	33	0.00275367	9606	Homo sapiens	TNRC6A		R-HSA-8937097
R-HSA-1445148	Translocation of SLC2A4 (GLUT4) to the plasma membrane	1	79	0.00561918	0.150762	0.152522	2	15	0.00125167	9606	Homo sapiens	MKRN3		R-HSA-1454689;R-HSA-1445149
R-HSA-3000178	ECM proteoglycans	1	79	0.00561918	0.150762	0.152522	1	23	0.00191923	9606	Homo sapiens	Col4a5		R-HSA-2465883
R-HSA-4086398	Ca2+ pathway	1	80	0.00569031	0.152522	0.152522	2	27	0.002253	9606	Homo sapiens	TNRC6A		R-HSA-4518575;R-HSA-4518585
R-HSA-5625740	RHO GTPases activate PKNs	1	80	0.00569031	0.152522	0.152522	1	20	0.00166889	9606	Homo sapiens	MKRN3		R-HSA-75016
R-HSA-159236	Transport of Mature mRNA derived from an Intron-Containing Transcript	1	81	0.00576143	0.154278	0.154278	2	4	0.000333778	9606	Homo sapiens	SRSF7		R-HSA-75096;R-HSA-159101
R-HSA-5578749	Transcriptional regulation by small RNAs	1	81	0.00576143	0.154278	0.154278	2	5	0.000417223	9606	Homo sapiens	TNRC6A		R-HSA-5578965;R-HSA-5578966
R-HSA-69473	G2/M DNA damage checkpoint	1	81	0.00576143	0.154278	0.154278	1	12	0.00100134	9606	Homo sapiens	MKRN3		R-HSA-75016
R-HSA-383280	Nuclear Receptor transcription pathway	1	84	0.00597482	0.159526	0.159526	1	1	8.34446e-05	9606	Homo sapiens	RARG		R-HSA-376419
R-HSA-1912408	Pre-NOTCH Transcription and Translation	1	89	0.00633046	0.168203	0.168203	13	28	0.00233645	9606	Homo sapiens	TNRC6A		R-HSA-1912413;R-HSA-1912412;R-HSA-1606682;R-HSA-1912409;R-HSA-1912410;R-HSA-1912406;R-HSA-1912368;R-HSA-1912364;R-HSA-1912367;R-HSA-1912366;R-HSA-1912363;R-HSA-1912362;R-HSA-1606561
R-HSA-72202	Transport of Mature Transcript to Cytoplasm	1	90	0.00640159	0.169928	0.169928	2	13	0.00108478	9606	Homo sapiens	SRSF7		R-HSA-75096;R-HSA-159101
R-HSA-9006925	Intracellular signaling by second messengers	2	361	0.0256775	0.170255	0.170255	25	113	0.00942924	9606	Homo sapiens	PIP4K2A;TNRC6A		R-HSA-8944650;R-HSA-8944522;R-HSA-2318752;R-HSA-8948621;R-HSA-8948623;R-HSA-8944706;R-HSA-8948612;R-HSA-8948569;R-HSA-8944538;R-HSA-1675776;R-HSA-8944599;R-HSA-8948651;R-HSA-8944684;R-HSA-8948524;R-HSA-8945709;R-HSA-8948641;R-HSA-8944483;R-HSA-8948582;R-HSA-8948583;R-HSA-8944632;R-HSA-8948536;R-HSA-8944569;R-HSA-8948602;R-HSA-8944497;R-HSA-8948594
R-HSA-8986944	Transcriptional Regulation by MECP2	1	100	0.00711288	0.186989	0.186989	6	77	0.00642523	9606	Homo sapiens	TNRC6A		R-HSA-9615570;R-HSA-9615554;R-HSA-9615571;R-HSA-9021183;R-HSA-9021182;R-HSA-9615501
R-HSA-913531	Interferon Signaling	2	392	0.0278825	0.193288	0.193288	2	66	0.00550734	9606	Homo sapiens	Ifi30		R-HSA-1031716;R-HSA-1031713
R-HSA-5687128	MAPK6/MAPK4 signaling	1	106	0.00753965	0.197063	0.197063	2	40	0.00333778	9606	Homo sapiens	TNRC6A		R-HSA-5687103;R-HSA-5687113
R-HSA-9614085	FOXO-mediated transcription	1	110	0.00782417	0.203711	0.203711	1	85	0.00709279	9606	Homo sapiens	MKRN3		R-HSA-9614562
R-HSA-1483255	PI Metabolism	1	112	0.00796643	0.207015	0.207015	3	89	0.00742657	9606	Homo sapiens	PIP4K2A		R-HSA-6811522;R-HSA-1676145;R-HSA-1675776
R-HSA-1912422	Pre-NOTCH Expression and Processing	1	113	0.00803756	0.208663	0.208663	13	38	0.00317089	9606	Homo sapiens	TNRC6A		R-HSA-1912413;R-HSA-1912412;R-HSA-1606682;R-HSA-1912409;R-HSA-1912410;R-HSA-1912406;R-HSA-1912368;R-HSA-1912364;R-HSA-1912367;R-HSA-1912366;R-HSA-1912363;R-HSA-1912362;R-HSA-1606561
R-HSA-2559580	Oxidative Stress Induced Senescence	1	114	0.00810868	0.210307	0.210307	3	39	0.00325434	9606	Homo sapiens	TNRC6A		R-HSA-3209111;R-HSA-3209114;R-HSA-3209151
R-HSA-5619507	Activation of HOX genes during differentiation	1	116	0.00825094	0.213584	0.213584	5	43	0.00358812	9606	Homo sapiens	RARG		R-HSA-5617431;R-HSA-5617452;R-HSA-5693644;R-HSA-5617471;R-HSA-5617454
R-HSA-5617472	Activation of anterior HOX genes in hindbrain development during early embryogenesis	1	116	0.00825094	0.213584	0.213584	5	43	0.00358812	9606	Homo sapiens	RARG		R-HSA-5617431;R-HSA-5617452;R-HSA-5693644;R-HSA-5617471;R-HSA-5617454
R-HSA-211000	Gene Silencing by RNA	1	117	0.00832207	0.215218	0.215218	4	36	0.00300401	9606	Homo sapiens	TNRC6A		R-HSA-5578965;R-HSA-5578966;R-HSA-426522;R-HSA-426489
R-HSA-1266738	Developmental Biology	4	1177	0.0837186	0.221576	0.221576	11	484	0.0403872	9606	Homo sapiens	RARG;Dpysl5;RFX6;Col4a5		R-HSA-5617431;R-HSA-9010396;R-HSA-5617452;R-HSA-399951;R-HSA-5693644;R-HSA-5617471;R-HSA-211289;R-HSA-375151;R-HSA-5617454;R-HSA-399947;R-HSA-399944
R-HSA-6811558	PI5P, PP2A and IER3 Regulate PI3K/AKT Signaling	1	125	0.0088911	0.228173	0.228173	1	7	0.000584112	9606	Homo sapiens	PIP4K2A		R-HSA-1675776
R-HSA-5173105	O-linked glycosylation	1	132	0.009389	0.239339	0.239339	2	26	0.00216956	9606	Homo sapiens	Adamts2		R-HSA-5173005;R-HSA-5173192
R-HSA-199418	Negative regulation of the PI3K/AKT network	1	133	0.00946013	0.240921	0.240921	1	10	0.000834446	9606	Homo sapiens	PIP4K2A		R-HSA-1675776
R-HSA-373076	Class A/1 (Rhodopsin-like receptors)	2	460	0.0327193	0.245085	0.245085	2	150	0.0125167	9606	Homo sapiens	Gpr37;Rlf		R-HSA-5336182;R-HSA-444879
R-HSA-2132295	MHC class II antigen presentation	1	148	0.0105271	0.264278	0.264278	1	26	0.00216956	9606	Homo sapiens	Ifi30		R-HSA-2213240
R-HSA-9018519	Estrogen-dependent gene expression	1	154	0.0109538	0.273425	0.273425	6	66	0.00550734	9606	Homo sapiens	TNRC6A		R-HSA-9011961;R-HSA-9012203;R-HSA-9012186;R-HSA-9012208;R-HSA-9012196;R-HSA-9011958
R-HSA-69481	G2/M Checkpoints	1	154	0.0109538	0.273425	0.273425	1	24	0.00200267	9606	Homo sapiens	MKRN3		R-HSA-75016
R-HSA-8939211	ESR-mediated signaling	1	161	0.0114517	0.283958	0.283958	6	72	0.00600801	9606	Homo sapiens	TNRC6A		R-HSA-9011961;R-HSA-9012203;R-HSA-9012186;R-HSA-9012208;R-HSA-9012196;R-HSA-9011958
R-HSA-199977	ER to Golgi Anterograde Transport	1	164	0.0116651	0.288427	0.288427	13	39	0.00325434	9606	Homo sapiens	Col7a1		R-HSA-5694418;R-HSA-203973;R-HSA-5694417;R-HSA-5694527;R-HSA-204008;R-HSA-5694522;R-HSA-5694427;R-HSA-5694439;R-HSA-5694436;R-HSA-5694435;R-HSA-5694446;R-HSA-5694441;R-HSA-5694409
R-HSA-3858494	Beta-catenin independent WNT signaling	1	165	0.0117363	0.289911	0.289911	2	51	0.00425567	9606	Homo sapiens	TNRC6A		R-HSA-4518575;R-HSA-4518585
R-HSA-6807070	PTEN Regulation	1	171	0.012163	0.29875	0.29875	24	56	0.0046729	9606	Homo sapiens	TNRC6A		R-HSA-8944650;R-HSA-8944522;R-HSA-2318752;R-HSA-8948651;R-HSA-8944684;R-HSA-8948524;R-HSA-8945709;R-HSA-8948621;R-HSA-8948623;R-HSA-8948641;R-HSA-8944706;R-HSA-8944483;R-HSA-8948612;R-HSA-8948582;R-HSA-8948583;R-HSA-8944632;R-HSA-8948536;R-HSA-8944569;R-HSA-8948569;R-HSA-8944538;R-HSA-8948602;R-HSA-8944497;R-HSA-8948594;R-HSA-8944599
R-HSA-5633007	Regulation of TP53 Activity	1	178	0.0126609	0.308928	0.308928	3	98	0.00817757	9606	Homo sapiens	PIP4K2A		R-HSA-6811522;R-HSA-8877692;R-HSA-8877691
R-HSA-9010553	Regulation of expression of SLITs and ROBOs	1	183	0.0130166	0.31611	0.31611	1	20	0.00166889	9606	Homo sapiens	Col4a5		R-HSA-9010396
R-HSA-72163	mRNA Splicing - Major Pathway	1	185	0.0131588	0.318963	0.318963	8	9	0.000751001	9606	Homo sapiens	SRSF7		R-HSA-72160;R-HSA-72130;R-HSA-156661;R-HSA-72139;R-HSA-72107;R-HSA-72124;R-HSA-72143;R-HSA-72127
R-HSA-109581	Apoptosis	1	187	0.0133011	0.321805	0.321805	2	139	0.0115988	9606	Homo sapiens	MKRN3		R-HSA-139906;R-HSA-139899
R-HSA-3781865	Diseases of glycosylation	1	194	0.013799	0.331659	0.331659	1	77	0.00642523	9606	Homo sapiens	Adamts2		R-HSA-6785565
R-HSA-5357801	Programmed Cell Death	1	195	0.0138701	0.333056	0.333056	2	152	0.0126836	9606	Homo sapiens	MKRN3		R-HSA-139906;R-HSA-139899
R-HSA-72172	mRNA Splicing	1	196	0.0139412	0.33445	0.33445	13	14	0.00116822	9606	Homo sapiens	SRSF7		R-HSA-72160;R-HSA-72130;R-HSA-75079;R-HSA-75081;R-HSA-75080;R-HSA-72139;R-HSA-72107;R-HSA-75083;R-HSA-75082;R-HSA-72143;R-HSA-156661;R-HSA-72124;R-HSA-72127
R-HSA-2559583	Cellular Senescence	1	198	0.0140835	0.337228	0.337228	3	89	0.00742657	9606	Homo sapiens	TNRC6A		R-HSA-3209111;R-HSA-3209114;R-HSA-3209151
R-HSA-422475	Axon guidance	2	583	0.0414681	0.339823	0.339823	5	297	0.024783	9606	Homo sapiens	Dpysl5;Col4a5		R-HSA-9010396;R-HSA-399951;R-HSA-375151;R-HSA-399947;R-HSA-399944
R-HSA-948021	Transport to the Golgi and subsequent modification	1	219	0.0155772	0.365739	0.365739	13	60	0.00500668	9606	Homo sapiens	Col7a1		R-HSA-5694418;R-HSA-203973;R-HSA-5694417;R-HSA-5694527;R-HSA-204008;R-HSA-5694522;R-HSA-5694427;R-HSA-5694439;R-HSA-5694436;R-HSA-5694435;R-HSA-5694446;R-HSA-5694441;R-HSA-5694409
R-HSA-397014	Muscle contraction	1	232	0.0165019	0.382791	0.382791	4	41	0.00342123	9606	Homo sapiens	ACTC1		R-HSA-390597;R-HSA-390598;R-HSA-390593;R-HSA-390595
R-HSA-376176	Signaling by ROBO receptors	1	235	0.0167153	0.386662	0.386662	1	60	0.00500668	9606	Homo sapiens	Col4a5		R-HSA-9010396
R-HSA-500792	GPCR ligand binding	2	651	0.0463049	0.391107	0.391107	2	177	0.0147697	9606	Homo sapiens	Gpr37;Rlf		R-HSA-5336182;R-HSA-444879
R-HSA-8951664	Neddylation	1	241	0.017142	0.394336	0.394336	3	31	0.00258678	9606	Homo sapiens	Fem1b		R-HSA-8956040;R-HSA-8955289;R-HSA-8955241
R-HSA-199991	Membrane Trafficking	2	665	0.0473007	0.40148	0.40148	15	218	0.0181909	9606	Homo sapiens	Col7a1;MKRN3		R-HSA-5694418;R-HSA-203973;R-HSA-5694417;R-HSA-5694527;R-HSA-1445149;R-HSA-204008;R-HSA-5694522;R-HSA-5694427;R-HSA-5694439;R-HSA-5694436;R-HSA-5694435;R-HSA-1454689;R-HSA-5694446;R-HSA-5694441;R-HSA-5694409
R-HSA-72203	Processing of Capped Intron-Containing Pre-mRNA	1	256	0.018209	0.413115	0.413115	18	32	0.00267023	9606	Homo sapiens	SRSF7		R-HSA-72160;R-HSA-8849157;R-HSA-72130;R-HSA-75079;R-HSA-75081;R-HSA-75080;R-HSA-72139;R-HSA-72107;R-HSA-75083;R-HSA-75082;R-HSA-72143;R-HSA-72180;R-HSA-156661;R-HSA-72185;R-HSA-75096;R-HSA-72124;R-HSA-72127;R-HSA-159101
R-HSA-157118	Signaling by NOTCH	1	257	0.0182801	0.414347	0.414347	13	152	0.0126836	9606	Homo sapiens	TNRC6A		R-HSA-1912413;R-HSA-1912412;R-HSA-1606682;R-HSA-1912409;R-HSA-1912410;R-HSA-1912406;R-HSA-1912368;R-HSA-1912364;R-HSA-1912367;R-HSA-1912366;R-HSA-1912363;R-HSA-1912362;R-HSA-1606561
R-HSA-69620	Cell Cycle Checkpoints	1	279	0.0198449	0.440824	0.440824	1	57	0.00475634	9606	Homo sapiens	MKRN3		R-HSA-75016
R-HSA-1483257	Phospholipid metabolism	1	315	0.0224056	0.481674	0.481674	3	218	0.0181909	9606	Homo sapiens	PIP4K2A		R-HSA-6811522;R-HSA-1676145;R-HSA-1675776
R-HSA-195258	RHO GTPase Effectors	1	326	0.023188	0.493571	0.493571	1	112	0.00934579	9606	Homo sapiens	MKRN3		R-HSA-75016
R-HSA-162582	Signal Transduction	7	3190	0.226901	0.497671	0.497671	60	2178	0.181742	9606	Homo sapiens	Gpr37;RARG;PIP4K2A;MKRN3;Col4a5;Rlf;TNRC6A		R-HSA-8944650;R-HSA-8944522;R-HSA-1606682;R-HSA-2318752;R-HSA-8948621;R-HSA-749454;R-HSA-8948623;R-HSA-75016;R-HSA-8948612;R-HSA-8944538;R-HSA-5334854;R-HSA-1675776;R-HSA-749456;R-HSA-5687113;R-HSA-379044;R-HSA-8948651;R-HSA-8944684;R-HSA-8948524;R-HSA-8945709;R-HSA-5336182;R-HSA-8948641;R-HSA-380073;R-HSA-1912368;R-HSA-8948536;R-HSA-8944569;R-HSA-1912364;R-HSA-1912367;R-HSA-1912366;R-HSA-1912363…
R-HSA-195721	Signaling by WNT	1	330	0.0234725	0.497831	0.497831	2	156	0.0130174	9606	Homo sapiens	TNRC6A		R-HSA-4518575;R-HSA-4518585
R-HSA-5683057	MAPK family signaling cascades	1	332	0.0236148	0.499948	0.499948	2	86	0.00717623	9606	Homo sapiens	TNRC6A		R-HSA-5687103;R-HSA-5687113
R-HSA-5653656	Vesicle-mediated transport	2	824	0.0586101	0.513225	0.513225	15	251	0.0209446	9606	Homo sapiens	Col7a1;MKRN3		R-HSA-5694418;R-HSA-203973;R-HSA-5694417;R-HSA-5694527;R-HSA-1445149;R-HSA-204008;R-HSA-5694522;R-HSA-5694427;R-HSA-5694439;R-HSA-5694436;R-HSA-5694435;R-HSA-1454689;R-HSA-5694446;R-HSA-5694441;R-HSA-5694409
R-HSA-446203	Asparagine N-linked glycosylation	1	421	0.0299452	0.585913	0.585913	13	143	0.0119326	9606	Homo sapiens	Col7a1		R-HSA-5694418;R-HSA-203973;R-HSA-5694417;R-HSA-5694527;R-HSA-204008;R-HSA-5694522;R-HSA-5694427;R-HSA-5694439;R-HSA-5694436;R-HSA-5694435;R-HSA-5694446;R-HSA-5694441;R-HSA-5694409
R-HSA-194315	Signaling by Rho GTPases	1	457	0.0325059	0.616468	0.616468	1	117	0.00976302	9606	Homo sapiens	MKRN3		R-HSA-75016
R-HSA-1280215	Cytokine Signaling in Immune system	2	1055	0.0750409	0.650898	0.650898	2	639	0.0533211	9606	Homo sapiens	Ifi30		R-HSA-1031716;R-HSA-1031713
R-HSA-597592	Post-translational protein modification	3	1594	0.113379	0.653817	0.653817	18	521	0.0434746	9606	Homo sapiens	Col7a1;Fem1b;Adamts2		R-HSA-8956040;R-HSA-8955241;R-HSA-5173005;R-HSA-5694418;R-HSA-5173192;R-HSA-203973;R-HSA-5694417;R-HSA-5694527;R-HSA-204008;R-HSA-5694522;R-HSA-5694427;R-HSA-5694439;R-HSA-8955289;R-HSA-5694436;R-HSA-5694435;R-HSA-5694446;R-HSA-5694441;R-HSA-5694409
R-HSA-2262752	Cellular responses to stress	1	514	0.0365602	0.660443	0.660443	3	184	0.0153538	9606	Homo sapiens	TNRC6A		R-HSA-3209111;R-HSA-3209114;R-HSA-3209151
R-HSA-9006934	Signaling by Receptor Tyrosine Kinases	1	521	0.0370581	0.665495	0.665495	1	633	0.0528204	9606	Homo sapiens	Col4a5		R-HSA-382054
R-HSA-418594	G alpha (i) signalling events	1	567	0.04033	0.696935	0.696935	3	161	0.0134346	9606	Homo sapiens	Gpr37		R-HSA-749454;R-HSA-749456;R-HSA-380073
R-HSA-8953897	Cellular responses to external stimuli	1	601	0.0427484	0.71832	0.71832	3	254	0.0211949	9606	Homo sapiens	TNRC6A		R-HSA-3209111;R-HSA-3209114;R-HSA-3209151
R-HSA-418555	G alpha (s) signalling events	1	603	0.0428907	0.719531	0.719531	3	17	0.00141856	9606	Homo sapiens	Rlf		R-HSA-379044;R-HSA-744887;R-HSA-744886
R-HSA-1640170	Cell Cycle	1	682	0.0485099	0.763558	0.763558	1	411	0.0342957	9606	Homo sapiens	MKRN3		R-HSA-75016
R-HSA-388396	GPCR downstream signalling	2	1355	0.0963795	0.783404	0.783404	6	253	0.0211115	9606	Homo sapiens	Gpr37;Rlf		R-HSA-379044;R-HSA-749454;R-HSA-749456;R-HSA-380073;R-HSA-744887;R-HSA-744886
R-HSA-8953854	Metabolism of RNA	1	782	0.0556227	0.809796	0.809796	18	187	0.0156041	9606	Homo sapiens	SRSF7		R-HSA-72160;R-HSA-8849157;R-HSA-72130;R-HSA-75079;R-HSA-75081;R-HSA-75080;R-HSA-72139;R-HSA-72107;R-HSA-75083;R-HSA-75082;R-HSA-72143;R-HSA-72180;R-HSA-156661;R-HSA-72185;R-HSA-75096;R-HSA-72124;R-HSA-72127;R-HSA-159101
R-HSA-372790	Signaling by GPCR	2	1480	0.105271	0.824734	0.824734	8	430	0.0358812	9606	Homo sapiens	Gpr37;Rlf		R-HSA-379044;R-HSA-749454;R-HSA-5336182;R-HSA-444879;R-HSA-749456;R-HSA-380073;R-HSA-744887;R-HSA-744886
R-HSA-1280218	Adaptive Immune System	1	998	0.0709866	0.881794	0.881794	1	261	0.021779	9606	Homo sapiens	Ifi30		R-HSA-2213240
R-HSA-392499	Metabolism of proteins	3	2357	0.167651	0.886119	0.886119	18	888	0.0740988	9606	Homo sapiens	Col7a1;Fem1b;Adamts2		R-HSA-8956040;R-HSA-8955241;R-HSA-5173005;R-HSA-5694418;R-HSA-5173192;R-HSA-203973;R-HSA-5694417;R-HSA-5694527;R-HSA-204008;R-HSA-5694522;R-HSA-5694427;R-HSA-5694439;R-HSA-8955289;R-HSA-5694436;R-HSA-5694435;R-HSA-5694446;R-HSA-5694441;R-HSA-5694409
R-HSA-556833	Metabolism of lipids	1	1433	0.101928	0.955738	0.955738	3	942	0.0786048	9606	Homo sapiens	PIP4K2A		R-HSA-6811522;R-HSA-1676145;R-HSA-1675776
R-HSA-1643685	Disease	1	1539	0.109467	0.965339	0.965339	1	953	0.0795227	9606	Homo sapiens	Adamts2		R-HSA-6785565
R-HSA-168256	Immune System	2	2663	0.189416	0.982383	0.982383	3	1526	0.127336	9606	Homo sapiens	Ifi30		R-HSA-2213240;R-HSA-1031716;R-HSA-1031713
R-HSA-1430728	Metabolism	1	3585	0.254997	0.999804	0.999804	3	2184	0.182243	9606	Homo sapiens	PIP4K2A		R-HSA-6811522;R-HSA-1676145;R-HSA-1675776
