# Supplementary material for: Altered microRNAs in C3H10T1/2 cells induced by p.E95K mutant IHH signaling
Source: Hereditas. 2021 Dec 18;158:48. doi: 10.1186/s41065-021-00207-8 (PMC8684136; doi:10.1186/s41065-021-00207-8)
Supplement: Supplementary file 7 — Additional file 7. Pathway analysis of targets of all down-regulated DEMs. [file 41065_2021_207_MOESM7_ESM.xlsx]

## Sheet: S8_down_pathways
Additional file 7 Pathway analysis of targets of all down-regulated DEMs.
Pathway identifier	Pathway name	Entities found	Entities total	Entities ratio	Entities pValue	Entities FDR	Reactions found	Reactions total	Reactions ratio	Species identifier	Species name	Submitted entities found	Mapped entities	Found reaction identifiers
R-HSA-9614657	FOXO-mediated transcription of cell death genes	2	23	0.00163596	0.00136622	0.1833	2	15	0.00125167	9606	Homo sapiens	Cited2		R-HSA-9621242;R-HSA-9621116
R-HSA-9013508	NOTCH3 Intracellular Domain Regulates Transcription	2	36	0.00256064	0.00328399	0.1833	2	22	0.00183578	9606	Homo sapiens	Wwc1		R-HSA-9021480;R-HSA-9021478
R-HSA-1368108	BMAL1:CLOCK,NPAS2 activates circadian gene expression	2	42	0.00298741	0.00443083	0.1833	2	20	0.00166889	9606	Homo sapiens	Nampt		R-HSA-5663122;R-HSA-1368889
R-HSA-452723	Transcriptional regulation of pluripotent stem cells	2	57	0.00405434	0.00798404	0.1833	28	35	0.00292056	9606	Homo sapiens	Sox2		R-HSA-2972975;R-HSA-480515;R-HSA-2972965;R-HSA-452750;R-HSA-2972964;R-HSA-2972967;R-HSA-480204;R-HSA-2972966;R-HSA-2972960;R-HSA-2972962;R-HSA-480470;R-HSA-452894;R-HSA-452958;R-HSA-452701;R-HSA-2972977;R-HSA-2972979;R-HSA-2972978;R-HSA-6800120;R-HSA-452838;R-HSA-452515;R-HSA-480685;R-HSA-452392;R-HSA-1112609;R-HSA-2972956;R-HSA-452338;R-HSA-2972949;R-HSA-2972948;R-HSA-480509
R-HSA-9012852	Signaling by NOTCH3	2	63	0.00448111	0.00966839	0.1833	2	37	0.00308745	9606	Homo sapiens	Wwc1		R-HSA-9021480;R-HSA-9021478
R-HSA-8866906	TFAP2 (AP-2) family regulates transcription of other transcription factors	1	5	0.000356	0.0116697	0.1833	2	2	0.000167	9606	Homo sapiens	Cited2		R-HSA-8864718;R-HSA-8864729
R-HSA-4086398	Ca2+ pathway	2	80	0.0056903	0.0152091	0.1833	6	27	0.002253	9606	Homo sapiens	Nlk		R-HSA-8944362;R-HSA-4411383;R-HSA-4411402;R-HSA-4518575;R-HSA-4518585;R-HSA-4411373
R-HSA-1234174	Regulation of Hypoxia-inducible Factor (HIF) by oxygen	2	83	0.00590369	0.0162999	0.1833	3	20	0.00166889	9606	Homo sapiens	Cited2;Ube2d1		R-HSA-1234163;R-HSA-1234167;R-HSA-1234172
R-HSA-2262749	Cellular response to hypoxia	2	83	0.00590369	0.0162999	0.1833	3	20	0.00166889	9606	Homo sapiens	Cited2;Ube2d1		R-HSA-1234163;R-HSA-1234167;R-HSA-1234172
R-HSA-2892245	POU5F1 (OCT4), SOX2, NANOG repress genes related to differentiation	1	10	0.000711	0.0232073	0.1833	6	7	0.000584	9606	Homo sapiens	Sox2		R-HSA-2972965;R-HSA-2972949;R-HSA-2972948;R-HSA-2972966;R-HSA-2972977;R-HSA-2972979
R-HSA-400253	Circadian Clock	2	104	0.0073974	0.0248232	0.1833	2	59	0.00492323	9606	Homo sapiens	Nampt		R-HSA-5663122;R-HSA-1368889
R-HSA-9614085	FOXO-mediated transcription	2	110	0.00782417	0.0275298	0.1833	2	85	0.00709279	9606	Homo sapiens	Cited2		R-HSA-9621242;R-HSA-9621116
R-HSA-8866907	Activation of the TFAP2 (AP-2) family of transcription factors	1	12	0.000854	0.0277857	0.1833	1	4	0.000334	9606	Homo sapiens	Cited2		R-HSA-8864307
R-HSA-1234158	Regulation of gene expression by Hypoxia-inducible Factor	1	15	0.00106693	0.0346143	0.1833	1	7	0.000584	9606	Homo sapiens	Cited2		R-HSA-1234167
R-HSA-9609507	Protein localization	2	133	0.00946013	0.0389296	0.1833	5	40	0.00333778	9606	Homo sapiens	Ube2d1;Slc25a12		R-HSA-8953946;R-HSA-9033485;R-HSA-8953917;R-HSA-9033527;R-HSA-1299484
R-HSA-8949664	Processing of SMDT1	1	17	0.00120919	0.0391408	0.1833	3	5	0.000417	9606	Homo sapiens	PHB		R-HSA-8949659;R-HSA-8949661;R-HSA-8949649
R-HSA-195721	Signaling by WNT	3	330	0.0234725	0.0418155	0.1833	7	156	0.0130174	9606	Homo sapiens	Sox2;Nlk		R-HSA-8944362;R-HSA-4411383;R-HSA-4411402;R-HSA-4518575;R-HSA-4518585;R-HSA-4411373;R-HSA-5626938
R-HSA-176412	Phosphorylation of the APC/C	1	19	0.00135145	0.0436468	0.1833	2	2	0.000167	9606	Homo sapiens	Ube2d1		R-HSA-174119;R-HSA-174132
R-HSA-168927	TICAM1, RIP1-mediated IKK complex recruitment	1	19	0.00135145	0.0436468	0.1833	1	3	0.00025	9606	Homo sapiens	Ube2d1		R-HSA-9014342
R-HSA-141430	Inactivation of APC/C via direct inhibition of the APC/C complex	1	20	0.00142258	0.045892	0.1833	1	2	0.000167	9606	Homo sapiens	Ube2d1		R-HSA-141423
R-HSA-141405	Inhibition of the proteolytic activity of APC/C required for the onset of anaphase by mitotic spindle checkpoint components	1	20	0.00142258	0.045892	0.1833	1	3	0.00025	9606	Homo sapiens	Ube2d1		R-HSA-141423
R-HSA-2892247	POU5F1 (OCT4), SOX2, NANOG activate genes related to proliferation	1	21	0.0014937	0.0481322	0.1833	16	16	0.00133511	9606	Homo sapiens	Sox2		R-HSA-2972975;R-HSA-480515;R-HSA-452515;R-HSA-452750;R-HSA-2972964;R-HSA-2972967;R-HSA-2972960;R-HSA-2972962;R-HSA-480470;R-HSA-2972956;R-HSA-452338;R-HSA-452958;R-HSA-480509;R-HSA-452701;R-HSA-2972978;R-HSA-6800120
R-HSA-176407	Conversion from APC/C:Cdc20 to APC/C:Cdh1 in late anaphase	1	21	0.0014937	0.0481322	0.1833	2	3	0.00025	9606	Homo sapiens	Ube2d1		R-HSA-174224;R-HSA-174070
R-HSA-2028269	Signaling by Hippo	1	22	0.00156483	0.0503673	0.1833	1	30	0.00250334	9606	Homo sapiens	Wwc1		R-HSA-2038398
R-HSA-174048	APC/C:Cdc20 mediated degradation of Cyclin B	1	23	0.00163596	0.0525972	0.1833	3	3	0.00025	9606	Homo sapiens	Ube2d1		R-HSA-174227;R-HSA-174120;R-HSA-174157
R-HSA-937041	IKK complex recruitment mediated by RIP1	1	24	0.00170709	0.0548221	0.1833	1	3	0.00025	9606	Homo sapiens	Ube2d1		R-HSA-168915
R-HSA-2243919	Crosslinking of collagen fibrils	1	24	0.00170709	0.0548221	0.1833	3	13	0.00108478	9606	Homo sapiens	Lox		R-HSA-2022141;R-HSA-2395340;R-HSA-2002466
R-HSA-179409	APC-Cdc20 mediated degradation of Nek2A	1	25	0.00177822	0.057042	0.1833	3	3	0.00025	9606	Homo sapiens	Ube2d1		R-HSA-179410;R-HSA-179417;R-HSA-179421
R-HSA-3858494	Beta-catenin independent WNT signaling	2	165	0.0117363	0.0572181	0.1833	6	51	0.00425567	9606	Homo sapiens	Nlk		R-HSA-8944362;R-HSA-4411383;R-HSA-4411402;R-HSA-4518575;R-HSA-4518585;R-HSA-4411373
R-HSA-210991	Basigin interactions	1	26	0.00184935	0.0592567	0.1833	1	10	0.000834	9606	Homo sapiens	Atp1b1		R-HSA-375133
R-HSA-8949215	Mitochondrial calcium ion transport	1	27	0.00192048	0.0614665	0.1833	3	10	0.000834	9606	Homo sapiens	PHB		R-HSA-8949659;R-HSA-8949661;R-HSA-8949649
R-HSA-2173795	Downregulation of SMAD2/3:SMAD4 transcriptional activity	1	27	0.00192048	0.0614665	0.1833	1	21	0.00175234	9606	Homo sapiens	Ube2d1		R-HSA-173545
R-HSA-201451	Signaling by BMP	1	30	0.00213386	0.0680655	0.1833	1	17	0.00141856	9606	Homo sapiens	Ube2d1		R-HSA-201425
R-HSA-8866652	Synthesis of active ubiquitin: roles of E1 and E2 enzymes	1	33	0.00234725	0.0746196	0.1833	2	16	0.00133511	9606	Homo sapiens	Ube2d1		R-HSA-8852129;R-HSA-8852127
R-HSA-5673000	RAF activation	1	36	0.00256064	0.0811289	0.1833	1	10	0.000834	9606	Homo sapiens	PHB		R-HSA-5672950
R-HSA-936440	Negative regulators of DDX58/IFIH1 signaling	1	36	0.00256064	0.0811289	0.1833	1	13	0.00108478	9606	Homo sapiens	Ube2d1		R-HSA-936412
R-HSA-203615	eNOS activation	1	37	0.00263177	0.0832888	0.1833	1	20	0.00166889	9606	Homo sapiens	Zdhhc21		R-HSA-203567
R-HSA-6785807	Interleukin-4 and Interleukin-13 signaling	2	211	0.0150082	0.0876059	0.1833	1	46	0.00383845	9606	Homo sapiens	Sox2		R-HSA-6790036
R-HSA-5654687	Downstream signaling of activated FGFR1	1	41	0.00291628	0.0918792	0.1833	1	24	0.00200267	9606	Homo sapiens	Flrt3		R-HSA-5656064
R-HSA-202131	Metabolism of nitric oxide	1	41	0.00291628	0.0918792	0.1833	1	26	0.00216956	9606	Homo sapiens	Zdhhc21		R-HSA-203567
R-HSA-203765	eNOS activation and regulation	1	41	0.00291628	0.0918792	0.1833	1	26	0.00216956	9606	Homo sapiens	Zdhhc21		R-HSA-203567
R-HSA-5689896	Ovarian tumor domain proteases	1	43	0.00305854	0.0961451	0.1833	1	14	0.00116822	9606	Homo sapiens	Ube2d1		R-HSA-6783238
R-HSA-3769402	Deactivation of the beta-catenin transactivating complex	1	44	0.00312967	0.0982708	0.1833	1	14	0.00116822	9606	Homo sapiens	Sox2		R-HSA-5626938
R-HSA-1566948	Elastic fibre formation	1	46	0.00327193	0.102508	0.1833	1	17	0.00141856	9606	Homo sapiens	Lox		R-HSA-2129375
R-HSA-6802946	Signaling by moderate kinase activity BRAF mutants	1	52	0.0036987	0.115102	0.1833	1	7	0.000584	9606	Homo sapiens	PHB		R-HSA-6802915
R-HSA-8864260	Transcriptional regulation by the AP-2 (TFAP2) family of transcription factors	1	52	0.0036987	0.115102	0.1833	3	44	0.00367156	9606	Homo sapiens	Cited2		R-HSA-8864307;R-HSA-8864718;R-HSA-8864729
R-HSA-6802955	Paradoxical activation of RAF signaling by kinase inactive BRAF	1	53	0.00376983	0.117185	0.1833	1	7	0.000584	9606	Homo sapiens	PHB		R-HSA-6802937
R-HSA-5683826	Surfactant metabolism	1	53	0.00376983	0.117185	0.1833	1	29	0.00241989	9606	Homo sapiens	GPR116		R-HSA-5684862
R-HSA-2173793	Transcriptional activity of SMAD2/SMAD3:SMAD4 heterotrimer	1	55	0.00391209	0.121335	0.1833	1	38	0.00317089	9606	Homo sapiens	Ube2d1		R-HSA-173545
R-HSA-157118	Signaling by NOTCH	2	257	0.0182801	0.121742	0.1833	2	152	0.0126836	9606	Homo sapiens	Wwc1		R-HSA-9021480;R-HSA-9021478
R-HSA-197264	Nicotinamide salvaging	1	59	0.0041966	0.12958	0.1833	1	12	0.00100133	9606	Homo sapiens	Nampt		R-HSA-197250
R-HSA-8866654	E3 ubiquitin ligases ubiquitinate target proteins	1	61	0.00433886	0.133674	0.1833	4	16	0.00133511	9606	Homo sapiens	Ube2d1		R-HSA-8953946;R-HSA-8939323;R-HSA-8953917;R-HSA-8939335
R-HSA-5654736	Signaling by FGFR1	1	61	0.00433886	0.133674	0.1833	1	48	0.00400534	9606	Homo sapiens	Flrt3		R-HSA-5656064
R-HSA-174084	Autodegradation of Cdh1 by Cdh1:APC/C	1	63	0.00448111	0.137749	0.1833	2	2	0.000167	9606	Homo sapiens	Ube2d1		R-HSA-174058;R-HSA-174057
R-HSA-5578775	Ion homeostasis	1	64	0.00455224	0.13978	0.1833	1	15	0.00125167	9606	Homo sapiens	Atp1b1		R-HSA-936897
R-HSA-6802949	Signaling by RAS mutants	1	65	0.00462337	0.141806	0.1833	1	8	0.000668	9606	Homo sapiens	PHB		R-HSA-6802908
R-HSA-174154	APC/C:Cdc20 mediated degradation of Securin	1	67	0.00476563	0.145844	0.1833	3	3	0.00025	9606	Homo sapiens	Ube2d1		R-HSA-174144;R-HSA-174202;R-HSA-174121
R-HSA-9033241	Peroxisomal protein import	1	67	0.00476563	0.145844	0.1833	4	26	0.00216956	9606	Homo sapiens	Ube2d1		R-HSA-8953946;R-HSA-9033485;R-HSA-8953917;R-HSA-9033527
R-HSA-2022090	Assembly of collagen fibrils and other multimeric structures	1	67	0.00476563	0.145844	0.1833	3	26	0.00216956	9606	Homo sapiens	Lox		R-HSA-2022141;R-HSA-2395340;R-HSA-2002466
R-HSA-70263	Gluconeogenesis	1	67	0.00476563	0.145844	0.1833	1	26	0.00216956	9606	Homo sapiens	Slc25a12		R-HSA-372448
R-HSA-1268020	Mitochondrial protein import	1	69	0.00490789	0.149864	0.1833	1	14	0.00116822	9606	Homo sapiens	Slc25a12		R-HSA-1299484
R-HSA-1234176	Oxygen-dependent proline hydroxylation of Hypoxia-inducible Factor Alpha	1	70	0.00497902	0.151867	0.1833	2	12	0.00100133	9606	Homo sapiens	Ube2d1		R-HSA-1234163;R-HSA-1234172
R-HSA-936837	Ion transport by P-type ATPases	1	71	0.00505015	0.153866	0.1833	1	14	0.00116822	9606	Homo sapiens	Atp1b1		R-HSA-936897
R-HSA-174178	APC/C:Cdh1 mediated degradation of Cdc20 and other APC/C:Cdh1 targeted proteins in late mitosis/early G1	1	72	0.00512127	0.155859	0.1833	4	4	0.000334	9606	Homo sapiens	Ube2d1		R-HSA-174195;R-HSA-174088;R-HSA-174105;R-HSA-188191
R-HSA-174184	Cdc20:Phospho-APC/C mediated degradation of Cyclin A	1	72	0.00512127	0.155859	0.1833	3	3	0.00025	9606	Homo sapiens	Ube2d1		R-HSA-174171;R-HSA-174104;R-HSA-174255
R-HSA-179419	APC:Cdc20 mediated degradation of cell cycle proteins prior to satisfation of the cell cycle checkpoint	1	73	0.0051924	0.157849	0.1833	6	6	0.000501	9606	Homo sapiens	Ube2d1		R-HSA-179410;R-HSA-174171;R-HSA-174104;R-HSA-179417;R-HSA-174255;R-HSA-179421
R-HSA-69017	CDK-mediated phosphorylation and removal of Cdc6	1	74	0.00526353	0.159834	0.1833	1	4	0.000334	9606	Homo sapiens	Ube2d1		R-HSA-69015
R-HSA-176409	APC/C:Cdc20 mediated degradation of mitotic proteins	1	75	0.00533466	0.161814	0.1833	13	13	0.00108478	9606	Homo sapiens	Ube2d1		R-HSA-174144;R-HSA-174120;R-HSA-174121;R-HSA-174255;R-HSA-174157;R-HSA-179410;R-HSA-174227;R-HSA-174202;R-HSA-174171;R-HSA-174104;R-HSA-179417;R-HSA-174238;R-HSA-179421
R-HSA-176814	Activation of APC/C and APC/C:Cdc20 mediated degradation of mitotic proteins	1	76	0.00540579	0.16379	0.1833	15	15	0.00125167	9606	Homo sapiens	Ube2d1		R-HSA-174144;R-HSA-174119;R-HSA-174120;R-HSA-174121;R-HSA-174255;R-HSA-174157;R-HSA-179410;R-HSA-174227;R-HSA-174132;R-HSA-174202;R-HSA-174171;R-HSA-174104;R-HSA-179417;R-HSA-174238;R-HSA-179421
R-HSA-1660661	Sphingolipid de novo biosynthesis	1	79	0.00561918	0.16969	0.1833	1	30	0.00250334	9606	Homo sapiens	SGMS1		R-HSA-429798
R-HSA-176408	Regulation of APC/C activators between G1/S and early anaphase	1	82	0.00583256	0.175549	0.1833	4	14	0.00116822	9606	Homo sapiens	Ube2d1		R-HSA-188371;R-HSA-174139;R-HSA-174079;R-HSA-141423
R-HSA-8852135	Protein ubiquitination	1	84	0.00597482	0.179434	0.1833	6	32	0.00267023	9606	Homo sapiens	Ube2d1		R-HSA-8953946;R-HSA-8939323;R-HSA-8953917;R-HSA-8852129;R-HSA-8852127;R-HSA-8939335
R-HSA-170834	Signaling by TGF-beta Receptor Complex	1	85	0.00604595	0.181369	0.1833	1	82	0.00684246	9606	Homo sapiens	Ube2d1		R-HSA-173545
R-HSA-196807	Nicotinate metabolism	1	86	0.00611708	0.1833	0.1833	1	29	0.00241989	9606	Homo sapiens	Nampt		R-HSA-197250
R-HSA-2559582	Senescence-Associated Secretory Phenotype (SASP)	1	89	0.00633046	0.189067	0.189067	6	22	0.00183578	9606	Homo sapiens	Ube2d1		R-HSA-3790137;R-HSA-3788705;R-HSA-3790130;R-HSA-3788725;R-HSA-3788724;R-HSA-3788708
R-HSA-174143	APC/C-mediated degradation of cell cycle proteins	1	90	0.00640159	0.19098	0.19098	27	38	0.00317089	9606	Homo sapiens	Ube2d1		R-HSA-174144;R-HSA-174088;R-HSA-174157;R-HSA-179410;R-HSA-188371;R-HSA-174227;R-HSA-174224;R-HSA-174171;R-HSA-174104;R-HSA-179417;R-HSA-174105;R-HSA-174238;R-HSA-188191;R-HSA-179421;R-HSA-174119;R-HSA-174058;R-HSA-174120;R-HSA-174057;R-HSA-174121;R-HSA-174255;R-HSA-141423;R-HSA-174195;R-HSA-174070;R-HSA-174132;R-HSA-174202;R-HSA-174139;R-HSA-174079
R-HSA-453276	Regulation of mitotic cell cycle	1	90	0.00640159	0.19098	0.19098	27	38	0.00317089	9606	Homo sapiens	Ube2d1		R-HSA-174144;R-HSA-174088;R-HSA-174157;R-HSA-179410;R-HSA-188371;R-HSA-174227;R-HSA-174224;R-HSA-174171;R-HSA-174104;R-HSA-179417;R-HSA-174105;R-HSA-174238;R-HSA-188191;R-HSA-179421;R-HSA-174119;R-HSA-174058;R-HSA-174120;R-HSA-174057;R-HSA-174121;R-HSA-174255;R-HSA-141423;R-HSA-174195;R-HSA-174070;R-HSA-174132;R-HSA-174202;R-HSA-174139;R-HSA-174079
R-HSA-6802957	Oncogenic MAPK signaling	1	91	0.00647272	0.192889	0.192889	3	34	0.00283712	9606	Homo sapiens	PHB		R-HSA-6802915;R-HSA-6802908;R-HSA-6802937
R-HSA-69052	Switching of origins to a post-replicative state	1	92	0.00654385	0.194794	0.194794	1	9	0.000751	9606	Homo sapiens	Ube2d1		R-HSA-69015
R-HSA-168928	DDX58/IFIH1-mediated induction of interferon-alpha/beta	1	96	0.00682837	0.202369	0.202369	1	46	0.00383845	9606	Homo sapiens	Ube2d1		R-HSA-936412
R-HSA-8986944	Transcriptional Regulation by MECP2	1	100	0.00711288	0.209875	0.209875	2	77	0.00642523	9606	Homo sapiens	Sox2		R-HSA-9615554;R-HSA-9615536
R-HSA-168164	Toll Like Receptor 3 (TLR3) Cascade	1	102	0.00725514	0.213602	0.213602	1	60	0.00500668	9606	Homo sapiens	Ube2d1		R-HSA-9014342
R-HSA-1474290	Collagen formation	1	104	0.0073974	0.217312	0.217312	3	77	0.00642523	9606	Homo sapiens	Lox		R-HSA-2022141;R-HSA-2395340;R-HSA-2002466
R-HSA-190236	Signaling by FGFR	1	106	0.00753965	0.221006	0.221006	1	142	0.0118491	9606	Homo sapiens	Flrt3		R-HSA-5656064
R-HSA-937061	TRIF(TICAM1)-mediated TLR4 signaling	1	107	0.00761078	0.222846	0.222846	1	57	0.00475634	9606	Homo sapiens	Ube2d1		R-HSA-168915
R-HSA-166166	MyD88-independent TLR4 cascade	1	107	0.00761078	0.222846	0.222846	1	59	0.00492323	9606	Homo sapiens	Ube2d1		R-HSA-168915
R-HSA-69618	Mitotic Spindle Checkpoint	1	110	0.00782417	0.228341	0.228341	1	7	0.000584	9606	Homo sapiens	Ube2d1		R-HSA-141423
R-HSA-9006936	Signaling by TGF-beta family members	1	114	0.00810868	0.23561	0.23561	2	107	0.00892857	9606	Homo sapiens	Ube2d1		R-HSA-201425;R-HSA-173545
R-HSA-5607764	CLEC7A (Dectin-1) signaling	1	120	0.00853546	0.246389	0.246389	1	45	0.00375501	9606	Homo sapiens	Ube2d1		R-HSA-5607728
R-HSA-202424	Downstream TCR signaling	1	124	0.00881997	0.253493	0.253493	1	24	0.00200267	9606	Homo sapiens	Ube2d1		R-HSA-5607728
R-HSA-69239	Synthesis of DNA	1	132	0.009389	0.267507	0.267507	1	26	0.00216956	9606	Homo sapiens	Ube2d1		R-HSA-69015
R-HSA-69306	DNA Replication	1	141	0.0100292	0.282967	0.282967	1	47	0.0039219	9606	Homo sapiens	Ube2d1		R-HSA-69015
R-HSA-70326	Glucose metabolism	1	141	0.0100292	0.282967	0.282967	1	50	0.00417223	9606	Homo sapiens	Slc25a12		R-HSA-372448
R-HSA-194840	Rho GTPase cycle	1	144	0.0102425	0.28805	0.28805	1	5	0.000417	9606	Homo sapiens	CHN1		R-HSA-194922
R-HSA-166016	Toll Like Receptor 4 (TLR4) Cascade	1	144	0.0102425	0.28805	0.28805	1	94	0.00784379	9606	Homo sapiens	Ube2d1		R-HSA-168915
R-HSA-202403	TCR signaling	1	146	0.0103848	0.291419	0.291419	1	52	0.00433912	9606	Homo sapiens	Ube2d1		R-HSA-5607728
R-HSA-5576891	Cardiac conduction	1	151	0.0107405	0.299774	0.299774	1	26	0.00216956	9606	Homo sapiens	Atp1b1		R-HSA-936897
R-HSA-428157	Sphingolipid metabolism	1	157	0.0111672	0.309674	0.309674	1	62	0.00517356	9606	Homo sapiens	SGMS1		R-HSA-429798
R-HSA-162582	Signal Transduction	9	3190	0.226901	0.325889	0.325889	15	2178	0.181742	9606	Homo sapiens	Sox2;Flrt3;CHN1;Wwc1;Ube2d1;PHB;Nlk		R-HSA-5672950;R-HSA-2038398;R-HSA-9021480;R-HSA-8944362;R-HSA-194922;R-HSA-4411402;R-HSA-173545;R-HSA-4518575;R-HSA-4411373;R-HSA-5626938;R-HSA-9021478;R-HSA-201425;R-HSA-4411383;R-HSA-5656064;R-HSA-4518585
R-HSA-2871837	FCERI mediated NF-kB activation	1	175	0.0124475	0.338567	0.338567	1	19	0.00158545	9606	Homo sapiens	Ube2d1		R-HSA-5607728
R-HSA-2262752	Cellular responses to stress	2	514	0.0365602	0.341082	0.341082	9	184	0.0153538	9606	Homo sapiens	Cited2;Ube2d1		R-HSA-3790137;R-HSA-1234163;R-HSA-1234167;R-HSA-3788705;R-HSA-3790130;R-HSA-3788725;R-HSA-3788724;R-HSA-3788708;R-HSA-1234172
R-HSA-69242	S Phase	1	179	0.0127321	0.344827	0.344827	1	54	0.00450601	9606	Homo sapiens	Ube2d1		R-HSA-69015
R-HSA-168898	Toll-like Receptor Cascades	1	184	0.0130877	0.35257	0.35257	2	181	0.0151035	9606	Homo sapiens	Ube2d1		R-HSA-168915;R-HSA-9014342
R-HSA-2467813	Separation of Sister Chromatids	1	194	0.013799	0.367793	0.367793	3	8	0.000668	9606	Homo sapiens	Ube2d1		R-HSA-174144;R-HSA-174202;R-HSA-174121
R-HSA-2559583	Cellular Senescence	1	198	0.0140835	0.373784	0.373784	6	89	0.00742657	9606	Homo sapiens	Ube2d1		R-HSA-3790137;R-HSA-3788705;R-HSA-3790130;R-HSA-3788725;R-HSA-3788724;R-HSA-3788708
R-HSA-5621481	C-type lectin receptors (CLRs)	1	202	0.014368	0.37972	0.37972	1	68	0.00567423	9606	Homo sapiens	Ube2d1		R-HSA-5607728
R-HSA-983712	Ion channel transport	1	207	0.0147237	0.387063	0.387063	1	39	0.00325434	9606	Homo sapiens	Atp1b1		R-HSA-936897
R-HSA-68882	Mitotic Anaphase	1	208	0.0147948	0.388522	0.388522	3	11	0.000918	9606	Homo sapiens	Ube2d1		R-HSA-174144;R-HSA-174202;R-HSA-174121
R-HSA-2555396	Mitotic Metaphase and Anaphase	1	211	0.0150082	0.392877	0.392877	3	12	0.00100133	9606	Homo sapiens	Ube2d1		R-HSA-174144;R-HSA-174202;R-HSA-174121
R-HSA-201681	TCF dependent signaling in response to WNT	1	216	0.0153638	0.400069	0.400069	1	71	0.00592457	9606	Homo sapiens	Sox2		R-HSA-5626938
R-HSA-8953897	Cellular responses to external stimuli	2	601	0.0427484	0.414931	0.414931	9	254	0.0211949	9606	Homo sapiens	Cited2;Ube2d1		R-HSA-3790137;R-HSA-1234163;R-HSA-1234167;R-HSA-3788705;R-HSA-3790130;R-HSA-3788725;R-HSA-3788724;R-HSA-3788708;R-HSA-1234172
R-HSA-397014	Muscle contraction	1	232	0.0165019	0.422534	0.422534	1	41	0.00342123	9606	Homo sapiens	Atp1b1		R-HSA-936897
R-HSA-2454202	Fc epsilon receptor (FCERI) signaling	1	234	0.0166441	0.425284	0.425284	1	63	0.00525701	9606	Homo sapiens	Ube2d1		R-HSA-5607728
R-HSA-376176	Signaling by ROBO receptors	1	235	0.0167153	0.426654	0.426654	1	60	0.00500668	9606	Homo sapiens	Flrt3		R-HSA-9010231
R-HSA-8951664	Neddylation	1	241	0.017142	0.434809	0.434809	1	31	0.00258678	9606	Homo sapiens	Ube2d1		R-HSA-8956106
R-HSA-449147	Signaling by Interleukins	2	640	0.0455224	0.44683	0.44683	1	491	0.0409713	9606	Homo sapiens	Sox2		R-HSA-6790036
R-HSA-196849	Metabolism of water-soluble vitamins and cofactors	1	252	0.0179245	0.449469	0.449469	1	140	0.0116822	9606	Homo sapiens	Nampt		R-HSA-197250
R-HSA-202733	Cell surface interactions at the vascular wall	1	256	0.018209	0.454708	0.454708	1	64	0.00534045	9606	Homo sapiens	Atp1b1		R-HSA-375133
R-HSA-5673001	RAF/MAP kinase cascade	1	274	0.0194893	0.477691	0.477691	1	39	0.00325434	9606	Homo sapiens	PHB		R-HSA-5672950
R-HSA-69620	Cell Cycle Checkpoints	1	279	0.0198449	0.483907	0.483907	1	57	0.00475634	9606	Homo sapiens	Ube2d1		R-HSA-141423
R-HSA-212436	Generic Transcription Pathway	4	1519	0.108045	0.484312	0.484312	8	809	0.0675067	9606	Homo sapiens	Sox2;Cited2;Ube2d1		R-HSA-9615554;R-HSA-9615536;R-HSA-8864307;R-HSA-9621242;R-HSA-8864718;R-HSA-173545;R-HSA-8864729;R-HSA-9621116
R-HSA-5684996	MAPK1/MAPK3 signaling	1	281	0.0199872	0.486373	0.486373	1	46	0.00383845	9606	Homo sapiens	PHB		R-HSA-5672950
R-HSA-5688426	Deubiquitination	1	288	0.0204851	0.494915	0.494915	1	77	0.00642523	9606	Homo sapiens	Ube2d1		R-HSA-6783238
R-HSA-983168	Antigen processing: Ubiquitination & Proteasome degradation	1	315	0.0224056	0.52659	0.52659	4	9	0.000751	9606	Homo sapiens	Ube2d1		R-HSA-983157;R-HSA-983156;R-HSA-983140;R-HSA-983152
R-HSA-1266738	Developmental Biology	3	1177	0.0837186	0.529656	0.529656	29	484	0.0403872	9606	Homo sapiens	Sox2;Flrt3		R-HSA-2972975;R-HSA-480515;R-HSA-2972965;R-HSA-452750;R-HSA-2972964;R-HSA-2972967;R-HSA-480204;R-HSA-2972966;R-HSA-2972960;R-HSA-2972962;R-HSA-480470;R-HSA-452894;R-HSA-452958;R-HSA-452701;R-HSA-2972977;R-HSA-2972979;R-HSA-2972978;R-HSA-6800120;R-HSA-452838;R-HSA-452515;R-HSA-480685;R-HSA-452392;R-HSA-1112609;R-HSA-2972956;R-HSA-452338;R-HSA-2972949;R-HSA-2972948;R-HSA-480509;R-HSA-9010231
R-HSA-1474244	Extracellular matrix organization	1	329	0.0234014	0.542247	0.542247	4	318	0.0265354	9606	Homo sapiens	Lox		R-HSA-2022141;R-HSA-2395340;R-HSA-2002466;R-HSA-2129375
R-HSA-5683057	MAPK family signaling cascades	1	332	0.0236148	0.545536	0.545536	1	86	0.00717624	9606	Homo sapiens	PHB		R-HSA-5672950
R-HSA-73857	RNA Polymerase II Transcription	4	1658	0.117932	0.556372	0.556372	8	870	0.0725968	9606	Homo sapiens	Sox2;Cited2;Ube2d1		R-HSA-9615554;R-HSA-9615536;R-HSA-8864307;R-HSA-9621242;R-HSA-8864718;R-HSA-173545;R-HSA-8864729;R-HSA-9621116
R-HSA-196854	Metabolism of vitamins and cofactors	1	381	0.0271001	0.596123	0.596123	1	201	0.0167724	9606	Homo sapiens	Nampt		R-HSA-197250
R-HSA-68886	M Phase	1	390	0.0277402	0.604801	0.604801	3	66	0.00550734	9606	Homo sapiens	Ube2d1		R-HSA-174144;R-HSA-174202;R-HSA-174121
R-HSA-71387	Metabolism of carbohydrates	1	415	0.0295185	0.627968	0.627968	1	213	0.0177737	9606	Homo sapiens	Slc25a12		R-HSA-372448
R-HSA-74160	Gene expression (Transcription)	4	1816	0.12917	0.632047	0.632047	8	981	0.0818591	9606	Homo sapiens	Sox2;Cited2;Ube2d1		R-HSA-9615554;R-HSA-9615536;R-HSA-8864307;R-HSA-9621242;R-HSA-8864718;R-HSA-173545;R-HSA-8864729;R-HSA-9621116
R-HSA-194315	Signaling by Rho GTPases	1	457	0.0325059	0.663957	0.663957	1	117	0.00976302	9606	Homo sapiens	CHN1		R-HSA-194922
R-HSA-382551	Transport of small molecules	2	960	0.0682837	0.668717	0.668717	4	430	0.0358812	9606	Homo sapiens	Atp1b1;PHB		R-HSA-8949659;R-HSA-8949661;R-HSA-8949649;R-HSA-936897
R-HSA-983169	Class I MHC mediated antigen processing & presentation	1	465	0.0330749	0.670418	0.670418	4	48	0.00400534	9606	Homo sapiens	Ube2d1		R-HSA-983157;R-HSA-983156;R-HSA-983140;R-HSA-983152
R-HSA-5663202	Diseases of signal transduction	1	488	0.0347109	0.68833	0.68833	3	297	0.024783	9606	Homo sapiens	PHB		R-HSA-6802915;R-HSA-6802908;R-HSA-6802937
R-HSA-9006934	Signaling by Receptor Tyrosine Kinases	1	521	0.0370581	0.712391	0.712391	1	633	0.0528204	9606	Homo sapiens	Flrt3		R-HSA-5656064
R-HSA-1280215	Cytokine Signaling in Immune system	2	1055	0.0750409	0.719736	0.719736	1	639	0.0533211	9606	Homo sapiens	Sox2		R-HSA-6790036
R-HSA-69278	Cell Cycle, Mitotic	1	570	0.0405434	0.744826	0.744826	28	322	0.0268692	9606	Homo sapiens	Ube2d1		R-HSA-174144;R-HSA-174088;R-HSA-174157;R-HSA-179410;R-HSA-188371;R-HSA-174227;R-HSA-174224;R-HSA-69015;R-HSA-174171;R-HSA-174104;R-HSA-179417;R-HSA-174105;R-HSA-174238;R-HSA-188191;R-HSA-179421;R-HSA-174119;R-HSA-174058;R-HSA-174120;R-HSA-174121;R-HSA-174057;R-HSA-174255;R-HSA-141423;R-HSA-174195;R-HSA-174070;R-HSA-174132;R-HSA-174202;R-HSA-174139;R-HSA-174079
R-HSA-422475	Axon guidance	1	583	0.0414681	0.752818	0.752818	1	297	0.024783	9606	Homo sapiens	Flrt3		R-HSA-9010231
R-HSA-1640170	Cell Cycle	1	682	0.0485099	0.806205	0.806205	28	411	0.0342957	9606	Homo sapiens	Ube2d1		R-HSA-174144;R-HSA-174088;R-HSA-174157;R-HSA-179410;R-HSA-188371;R-HSA-174227;R-HSA-174224;R-HSA-69015;R-HSA-174171;R-HSA-174104;R-HSA-179417;R-HSA-174105;R-HSA-174238;R-HSA-188191;R-HSA-179421;R-HSA-174119;R-HSA-174058;R-HSA-174120;R-HSA-174121;R-HSA-174057;R-HSA-174255;R-HSA-141423;R-HSA-174195;R-HSA-174070;R-HSA-174132;R-HSA-174202;R-HSA-174139;R-HSA-174079
R-HSA-109582	Hemostasis	1	830	0.0590369	0.865756	0.865756	1	327	0.0272864	9606	Homo sapiens	Atp1b1		R-HSA-375133
R-HSA-1280218	Adaptive Immune System	1	998	0.0709866	0.911951	0.911951	5	261	0.021779	9606	Homo sapiens	Ube2d1		R-HSA-5607728;R-HSA-983157;R-HSA-983156;R-HSA-983140;R-HSA-983152
R-HSA-168249	Innate Immune System	1	1325	0.0942457	0.961863	0.961863	4	684	0.0570761	9606	Homo sapiens	Ube2d1		R-HSA-168915;R-HSA-936412;R-HSA-5607728;R-HSA-9014342
R-HSA-168256	Immune System	3	2663	0.189416	0.963283	0.963283	9	1526	0.127336	9606	Homo sapiens	Sox2;Ube2d1		R-HSA-168915;R-HSA-936412;R-HSA-6790036;R-HSA-5607728;R-HSA-983157;R-HSA-983156;R-HSA-983140;R-HSA-983152;R-HSA-9014342
R-HSA-556833	Metabolism of lipids	1	1433	0.101928	0.971208	0.971208	1	942	0.0786048	9606	Homo sapiens	SGMS1		R-HSA-429798
R-HSA-1643685	Disease	1	1539	0.109467	0.9782	0.9782	3	953	0.0795227	9606	Homo sapiens	PHB		R-HSA-6802915;R-HSA-6802908;R-HSA-6802937
R-HSA-597592	Post-translational protein modification	1	1594	0.113379	0.981148	0.981148	8	521	0.0434746	9606	Homo sapiens	Ube2d1		R-HSA-6783238;R-HSA-8953946;R-HSA-8956106;R-HSA-8939323;R-HSA-8953917;R-HSA-8852129;R-HSA-8852127;R-HSA-8939335
R-HSA-392499	Metabolism of proteins	2	2357	0.167651	0.982071	0.982071	9	888	0.0740988	9606	Homo sapiens	GPR116;Ube2d1		R-HSA-6783238;R-HSA-8953946;R-HSA-8956106;R-HSA-8939323;R-HSA-8953917;R-HSA-8852129;R-HSA-5684862;R-HSA-8852127;R-HSA-8939335
R-HSA-1430728	Metabolism	4	3585	0.254997	0.9823	0.9823	4	2184	0.182243	9606	Homo sapiens	SGMS1;Nampt;Zdhhc21;Slc25a12		R-HSA-429798;R-HSA-197250;R-HSA-372448;R-HSA-203567
