# Supplementary material for: Altered microRNAs in C3H10T1/2 cells induced by p.E95K mutant IHH signaling
Source: Hereditas. 2021 Dec 18;158:48. doi: 10.1186/s41065-021-00207-8 (PMC8684136; doi:10.1186/s41065-021-00207-8)
Supplement: Supplementary file 8 — Additional file 8. Pathway analysis of targets of all DEMs. [file 41065_2021_207_MOESM8_ESM.xlsx]

## Sheet: S6_all_pathways
Additional file 8 Pathway analysis of targets of all DEMs.
Pathway identifier	Pathway name	Entities found	Entities total	Entities ratio	Entities pValue	Entities FDR	Reactions found	Reactions total	Reactions ratio	Species identifier	Species name	Submitted entities found	Mapped entities	Found reaction identifiers
R-HSA-8941333	RUNX2 regulates genes involved in differentiation of myeloid cells	2	6	0.000426773	0.000338593	0.0624996	2	2	0.000166889	9606	Homo sapiens	RUNX2		R-HSA-8938382;R-HSA-8938371
R-HSA-8941284	RUNX2 regulates chondrocyte maturation	2	7	0.000497902	0.000459556	0.0624996	4	4	0.000333778	9606	Homo sapiens	RUNX2		R-HSA-8878257;R-HSA-8878266;R-HSA-9008326;R-HSA-8986294
R-HSA-8939246	RUNX1 regulates transcription of genes involved in differentiation of myeloid cells	2	11	0.000782417	0.00112202	0.0807075	1	7	0.000584112	9606	Homo sapiens	RUNX2		R-HSA-8938382
R-HSA-1474290	Collagen formation	4	104	0.0073974	0.00118687	0.0807075	31	77	0.00642523	9606	Homo sapiens	Lox;Col7a1;Adamts2;Col4a5		R-HSA-8948232;R-HSA-8944265;R-HSA-2002460;R-HSA-8948234;R-HSA-8948224;R-HSA-8948226;R-HSA-8948228;R-HSA-8948230;R-HSA-8948231;R-HSA-2214324;R-HSA-1981128;R-HSA-1980233;R-HSA-2214330;R-HSA-1981120;R-HSA-1650808;R-HSA-2002428;R-HSA-2022141;R-HSA-2022073;R-HSA-2395340;R-HSA-2213192;R-HSA-2213195;R-HSA-2089971;R-HSA-2396234;R-HSA-1981104;R-HSA-2559639;R-HSA-8948219;R-HSA-2213207;R-HSA-8948222;R-HSA-8…
R-HSA-8941332	RUNX2 regulates genes involved in cell migration	2	14	0.000995803	0.00180209	0.0928294	7	7	0.000584112	9606	Homo sapiens	RUNX2		R-HSA-8939833;R-HSA-8939963;R-HSA-8940001;R-HSA-8939667;R-HSA-8939829;R-HSA-8939670;R-HSA-8940007
R-HSA-2214320	Anchoring fibril formation	2	15	0.00106693	0.00206287	0.0928294	4	4	0.000333778	9606	Homo sapiens	Col7a1;Col4a5		R-HSA-2214324;R-HSA-2213195;R-HSA-2214330;R-HSA-2396234
R-HSA-2032785	YAP1- and WWTR1 (TAZ)-stimulated gene expression	2	18	0.00128032	0.00294542	0.111926	1	9	0.000751001	9606	Homo sapiens	RUNX2		R-HSA-2064932
R-HSA-2022090	Assembly of collagen fibrils and other multimeric structures	3	67	0.00476563	0.00331881	0.112839	10	26	0.00216956	9606	Homo sapiens	Lox;Col7a1;Col4a5		R-HSA-2559639;R-HSA-2022141;R-HSA-2214324;R-HSA-2213207;R-HSA-2395340;R-HSA-2213192;R-HSA-2213195;R-HSA-2214330;R-HSA-2002466;R-HSA-2396234
R-HSA-1650814	Collagen biosynthesis and modifying enzymes	3	76	0.00540579	0.00471017	0.119368	21	51	0.00425567	9606	Homo sapiens	Col7a1;Adamts2;Col4a5		R-HSA-8948232;R-HSA-8944265;R-HSA-1650808;R-HSA-2002428;R-HSA-2002460;R-HSA-8948234;R-HSA-2022073;R-HSA-8948224;R-HSA-8948226;R-HSA-2089971;R-HSA-8948228;R-HSA-1981104;R-HSA-8948230;R-HSA-8948231;R-HSA-8948219;R-HSA-8948222;R-HSA-1981128;R-HSA-1980233;R-HSA-8944255;R-HSA-1981157;R-HSA-1981120
R-HSA-9614657	FOXO-mediated transcription of cell death genes	2	23	0.00163596	0.00474153	0.119368	2	15	0.00125167	9606	Homo sapiens	Cited2		R-HSA-9621242;R-HSA-9621116
R-HSA-2243919	Crosslinking of collagen fibrils	2	24	0.00170709	0.00514823	0.119368	4	13	0.00108478	9606	Homo sapiens	Lox;Col4a5		R-HSA-2559639;R-HSA-2022141;R-HSA-2395340;R-HSA-2002466
R-HSA-4086398	Ca2+ pathway	3	80	0.00569031	0.00542584	0.119368	6	27	0.002253	9606	Homo sapiens	Nlk;TNRC6A		R-HSA-8944362;R-HSA-4411383;R-HSA-4411402;R-HSA-4518575;R-HSA-4518585;R-HSA-4411373
R-HSA-8939902	Regulation of RUNX2 expression and activity	3	83	0.00590369	0.00600322	0.120064	32	32	0.00267023	9606	Homo sapiens	RUNX2		R-HSA-8985293;R-HSA-9008076;R-HSA-9008015;R-HSA-9007759;R-HSA-9016526;R-HSA-8939904;R-HSA-8940032;R-HSA-9007686;R-HSA-9008345;R-HSA-8939801;R-HSA-8939929;R-HSA-9008475;R-HSA-9007707;R-HSA-9009309;R-HSA-9009308;R-HSA-9008476;R-HSA-9008479;R-HSA-9008478;R-HSA-9009362;R-HSA-8939688;R-HSA-9009451;R-HSA-9009452;R-HSA-9008110;R-HSA-9008480;R-HSA-8939938;R-HSA-9008036;R-HSA-9009401;R-HSA-9009403;R-HSA-8…
R-HSA-3000157	Laminin interactions	2	31	0.00220499	0.00842137	0.160006	4	15	0.00125167	9606	Homo sapiens	Col7a1;Col4a5		R-HSA-2328145;R-HSA-3787997;R-HSA-2426450;R-HSA-4084501
R-HSA-8940973	RUNX2 regulates osteoblast differentiation	2	34	0.00241838	0.0100449	0.180809	21	24	0.00200267	9606	Homo sapiens	RUNX2		R-HSA-8937864;R-HSA-9008137;R-HSA-8985227;R-HSA-9008877;R-HSA-8985485;R-HSA-8939852;R-HSA-8877922;R-HSA-8937869;R-HSA-8985644;R-HSA-8877902;R-HSA-8984994;R-HSA-9008389;R-HSA-9009208;R-HSA-8985275;R-HSA-8985627;R-HSA-8939870;R-HSA-9008177;R-HSA-8877918;R-HSA-2064932;R-HSA-8985460;R-HSA-9008215
R-HSA-9013508	NOTCH3 Intracellular Domain Regulates Transcription	2	36	0.00256064	0.0111982	0.19037	2	22	0.00183578	9606	Homo sapiens	Wwc1		R-HSA-9021480;R-HSA-9021478
R-HSA-9614085	FOXO-mediated transcription	3	110	0.00782417	0.0128529	0.205646	3	85	0.00709279	9606	Homo sapiens	Cited2;MKRN3		R-HSA-9614562;R-HSA-9621242;R-HSA-9621116
R-HSA-1368108	BMAL1:CLOCK,NPAS2 activates circadian gene expression	2	42	0.00298741	0.0149871	0.212633	2	20	0.00166889	9606	Homo sapiens	Nampt		R-HSA-5663122;R-HSA-1368889
R-HSA-8941326	RUNX2 regulates bone development	2	43	0.00305854	0.0156652	0.212633	29	32	0.00267023	9606	Homo sapiens	RUNX2		R-HSA-8937864;R-HSA-9008137;R-HSA-8878023;R-HSA-8985227;R-HSA-8985485;R-HSA-8939852;R-HSA-8937869;R-HSA-8877902;R-HSA-9008389;R-HSA-9008326;R-HSA-8985627;R-HSA-8939870;R-HSA-8877918;R-HSA-9008215;R-HSA-9008877;R-HSA-8877922;R-HSA-8985644;R-HSA-8984994;R-HSA-9009208;R-HSA-8985275;R-HSA-8877941;R-HSA-8878257;R-HSA-9008177;R-HSA-8878013;R-HSA-2064932;R-HSA-8938356;R-HSA-8985460;R-HSA-8878266;R-HSA-8…
R-HSA-8948216	Collagen chain trimerization	2	44	0.00312967	0.0163564	0.212633	2	28	0.00233645	9606	Homo sapiens	Col7a1;Col4a5		R-HSA-8944265;R-HSA-8944255
R-HSA-8866906	TFAP2 (AP-2) family regulates transcription of other transcription factors	1	5	0.000355644	0.0218124	0.261749	2	2	0.000166889	9606	Homo sapiens	Cited2		R-HSA-8864718;R-HSA-8864729
R-HSA-452723	Transcriptional regulation of pluripotent stem cells	2	57	0.00405434	0.0264679	0.272807	28	35	0.00292056	9606	Homo sapiens	Sox2		R-HSA-2972975;R-HSA-480515;R-HSA-2972965;R-HSA-452750;R-HSA-2972964;R-HSA-2972967;R-HSA-480204;R-HSA-2972966;R-HSA-2972960;R-HSA-2972962;R-HSA-480470;R-HSA-452894;R-HSA-452958;R-HSA-452701;R-HSA-2972977;R-HSA-2972979;R-HSA-2972978;R-HSA-6800120;R-HSA-452838;R-HSA-452515;R-HSA-480685;R-HSA-452392;R-HSA-1112609;R-HSA-2972956;R-HSA-452338;R-HSA-2972949;R-HSA-2972948;R-HSA-480509
R-HSA-8878166	Transcriptional regulation by RUNX2	3	147	0.0104559	0.0273702	0.272807	81	84	0.00700935	9606	Homo sapiens	RUNX2		R-HSA-8937864;R-HSA-9008137;R-HSA-8985227;R-HSA-8985485;R-HSA-8937869;R-HSA-9008015;R-HSA-8938382;R-HSA-9007759;R-HSA-8939904;R-HSA-8940032;R-HSA-9009282;R-HSA-8938371;R-HSA-9008389;R-HSA-8939801;R-HSA-8939929;R-HSA-8985627;R-HSA-9009309;R-HSA-9009308;R-HSA-9008412;R-HSA-8865425;R-HSA-8939667;R-HSA-8939670;R-HSA-8939688;R-HSA-9009451;R-HSA-8985644;R-HSA-9009452;R-HSA-8939938;R-HSA-8984994;R-HSA-9…
R-HSA-426496	Post-transcriptional silencing by small RNAs	1	7	0.000497902	0.0304057	0.272807	2	3	0.000250334	9606	Homo sapiens	TNRC6A		R-HSA-426522;R-HSA-426489
R-HSA-9012852	Signaling by NOTCH3	2	63	0.00448112	0.0317962	0.272807	2	37	0.00308745	9606	Homo sapiens	Wwc1		R-HSA-9021480;R-HSA-9021478
R-HSA-444821	Relaxin receptors	1	8	0.000569031	0.0346745	0.272807	1	4	0.000333778	9606	Homo sapiens	Rlf		R-HSA-444879
R-HSA-3858494	Beta-catenin independent WNT signaling	3	165	0.0117363	0.0366287	0.272807	6	51	0.00425567	9606	Homo sapiens	Nlk;TNRC6A		R-HSA-8944362;R-HSA-4411383;R-HSA-4411402;R-HSA-4518575;R-HSA-4518585;R-HSA-4411373
R-HSA-1442490	Collagen degradation	2	69	0.00490789	0.0375086	0.272807	4	34	0.00283712	9606	Homo sapiens	Col7a1;Col4a5		R-HSA-1454757;R-HSA-1564142;R-HSA-2537499;R-HSA-1564120
R-HSA-2892245	POU5F1 (OCT4), SOX2, NANOG repress genes related to differentiation	1	10	0.000711288	0.0431566	0.272807	6	7	0.000584112	9606	Homo sapiens	Sox2		R-HSA-2972965;R-HSA-2972949;R-HSA-2972948;R-HSA-2972966;R-HSA-2972977;R-HSA-2972979
R-HSA-8847453	Synthesis of PIPs in the nucleus	1	10	0.000711288	0.0431566	0.272807	1	3	0.000250334	9606	Homo sapiens	PIP4K2A		R-HSA-6811522
R-HSA-74160	Gene expression (Transcription)	13	1816	0.12917	0.0511849	0.272807	125	981	0.0818591	9606	Homo sapiens	Sox2;RARG;Nfia;Cited2;Ube2d1;PIP4K2A;MKRN3;SRSF7;RUNX2;TNRC6A		R-HSA-8937864;R-HSA-8937097;R-HSA-8985227;R-HSA-8985485;R-HSA-8937869;R-HSA-8938382;R-HSA-9008015;R-HSA-9007759;R-HSA-8939904;R-HSA-9009282;R-HSA-8938371;R-HSA-8936068;R-HSA-8939929;R-HSA-9009309;R-HSA-9009308;R-HSA-8865425;R-HSA-8939667;R-HSA-426522;R-HSA-8939670;R-HSA-9615501;R-HSA-8939688;R-HSA-9615536;R-HSA-8937134;R-HSA-8939938;R-HSA-8984994;R-HSA-9008036;R-HSA-113454;R-HSA-8935864;R-HSA-893…
R-HSA-8866907	Activation of the TFAP2 (AP-2) family of transcription factors	1	12	0.000853546	0.0515654	0.272807	1	4	0.000333778	9606	Homo sapiens	Cited2		R-HSA-8864307
R-HSA-1234174	Regulation of Hypoxia-inducible Factor (HIF) by oxygen	2	83	0.00590369	0.0522037	0.272807	3	20	0.00166889	9606	Homo sapiens	Cited2;Ube2d1		R-HSA-1234163;R-HSA-1234167;R-HSA-1234172
R-HSA-2262749	Cellular response to hypoxia	2	83	0.00590369	0.0522037	0.272807	3	20	0.00166889	9606	Homo sapiens	Cited2;Ube2d1		R-HSA-1234163;R-HSA-1234167;R-HSA-1234172
R-HSA-216083	Integrin cell surface interactions	2	86	0.00611708	0.0555819	0.272807	4	54	0.00450601	9606	Homo sapiens	Col7a1;Col4a5		R-HSA-4539779;R-HSA-4086216;R-HSA-216040;R-HSA-2327695
R-HSA-73857	RNA Polymerase II Transcription	12	1658	0.117932	0.0565495	0.272807	120	870	0.0725968	9606	Homo sapiens	Sox2;RARG;Cited2;Ube2d1;PIP4K2A;MKRN3;SRSF7;RUNX2;TNRC6A		R-HSA-8937864;R-HSA-8937097;R-HSA-8985227;R-HSA-8985485;R-HSA-8937869;R-HSA-8938382;R-HSA-9008015;R-HSA-9007759;R-HSA-8939904;R-HSA-9009282;R-HSA-8938371;R-HSA-8936068;R-HSA-8939929;R-HSA-9009309;R-HSA-9009308;R-HSA-8865425;R-HSA-8939667;R-HSA-8939670;R-HSA-9615501;R-HSA-8939688;R-HSA-9615536;R-HSA-8937134;R-HSA-8939938;R-HSA-8984994;R-HSA-9008036;R-HSA-8935864;R-HSA-8939706;R-HSA-8985275;R-HSA-8…
R-HSA-1474244	Extracellular matrix organization	4	329	0.0234014	0.0574347	0.272807	47	318	0.0265354	9606	Homo sapiens	Lox;Col7a1;Adamts2;Col4a5		R-HSA-8948232;R-HSA-8944265;R-HSA-2002460;R-HSA-8948234;R-HSA-4539779;R-HSA-8948224;R-HSA-8948226;R-HSA-8948228;R-HSA-8948230;R-HSA-8948231;R-HSA-1564120;R-HSA-2214324;R-HSA-2327733;R-HSA-1981128;R-HSA-1980233;R-HSA-2327738;R-HSA-2214330;R-HSA-1981120;R-HSA-1650808;R-HSA-2002428;R-HSA-2022141;R-HSA-3787997;R-HSA-2022073;R-HSA-2395340;R-HSA-2213192;R-HSA-2213195;R-HSA-4084501;R-HSA-216040;R-HSA-23…
R-HSA-195721	Signaling by WNT	4	330	0.0234725	0.0579511	0.272807	7	156	0.0130174	9606	Homo sapiens	Sox2;Nlk;TNRC6A		R-HSA-8944362;R-HSA-4411383;R-HSA-4411402;R-HSA-4518575;R-HSA-4518585;R-HSA-4411373;R-HSA-5626938
R-HSA-9614399	Regulation of localization of FOXO transcription factors	1	14	0.000995803	0.0599015	0.272807	1	5	0.000417223	9606	Homo sapiens	MKRN3		R-HSA-9614562
R-HSA-75035	Chk1/Chk2(Cds1) mediated inactivation of Cyclin B:Cdk1 complex	1	15	0.00106693	0.0640424	0.272807	1	5	0.000417223	9606	Homo sapiens	MKRN3		R-HSA-75016
R-HSA-1234158	Regulation of gene expression by Hypoxia-inducible Factor	1	15	0.00106693	0.0640424	0.272807	1	7	0.000584112	9606	Homo sapiens	Cited2		R-HSA-1234167
R-HSA-212436	Generic Transcription Pathway	11	1519	0.108045	0.0669414	0.272807	119	809	0.0675067	9606	Homo sapiens	Sox2;RARG;Cited2;Ube2d1;PIP4K2A;MKRN3;RUNX2;TNRC6A		R-HSA-8937864;R-HSA-8937097;R-HSA-8985227;R-HSA-8985485;R-HSA-8937869;R-HSA-8938382;R-HSA-9008015;R-HSA-9007759;R-HSA-8939904;R-HSA-9009282;R-HSA-8938371;R-HSA-8936068;R-HSA-8939929;R-HSA-9009309;R-HSA-9009308;R-HSA-8865425;R-HSA-8939667;R-HSA-8939670;R-HSA-9615501;R-HSA-8939688;R-HSA-9615536;R-HSA-8937134;R-HSA-8939938;R-HSA-8984994;R-HSA-9008036;R-HSA-8935864;R-HSA-8939706;R-HSA-8985275;R-HSA-8…
R-HSA-8949664	Processing of SMDT1	1	17	0.00120919	0.0722706	0.272807	3	5	0.000417223	9606	Homo sapiens	PHB		R-HSA-8949659;R-HSA-8949661;R-HSA-8949649
R-HSA-6811555	PI5P Regulates TP53 Acetylation	1	17	0.00120919	0.0722706	0.272807	3	8	0.000667557	9606	Homo sapiens	PIP4K2A		R-HSA-6811522;R-HSA-8877692;R-HSA-8877691
R-HSA-8986944	Transcriptional Regulation by MECP2	2	100	0.00711288	0.0723012	0.272807	7	77	0.00642523	9606	Homo sapiens	Sox2;TNRC6A		R-HSA-9615554;R-HSA-9615570;R-HSA-9615571;R-HSA-9615536;R-HSA-9021183;R-HSA-9021182;R-HSA-9615501
R-HSA-399956	CRMPs in Sema3A signaling	1	18	0.00128032	0.0763579	0.272807	3	5	0.000417223	9606	Homo sapiens	Dpysl5		R-HSA-399951;R-HSA-399947;R-HSA-399944
R-HSA-400253	Circadian Clock	2	104	0.0073974	0.0773444	0.272807	2	59	0.00492323	9606	Homo sapiens	Nampt		R-HSA-5663122;R-HSA-1368889
R-HSA-8948700	Competing endogenous RNAs (ceRNAs) regulate PTEN translation	1	19	0.00135145	0.0804275	0.272807	11	11	0.000917891	9606	Homo sapiens	TNRC6A		R-HSA-8948536;R-HSA-8948602;R-HSA-8948651;R-HSA-8948524;R-HSA-8948621;R-HSA-8948623;R-HSA-8948641;R-HSA-8948594;R-HSA-8948612;R-HSA-8948582;R-HSA-8948583
R-HSA-176412	Phosphorylation of the APC/C	1	19	0.00135145	0.0804275	0.272807	2	2	0.000166889	9606	Homo sapiens	Ube2d1		R-HSA-174119;R-HSA-174132
R-HSA-111447	Activation of BAD and translocation to mitochondria	1	19	0.00135145	0.0804275	0.272807	2	5	0.000417223	9606	Homo sapiens	MKRN3		R-HSA-139906;R-HSA-139899
R-HSA-168927	TICAM1, RIP1-mediated IKK complex recruitment	1	19	0.00135145	0.0804275	0.272807	1	3	0.000250334	9606	Homo sapiens	Ube2d1		R-HSA-9014342
R-HSA-141430	Inactivation of APC/C via direct inhibition of the APC/C complex	1	20	0.00142258	0.0844795	0.272807	1	2	0.000166889	9606	Homo sapiens	Ube2d1		R-HSA-141423
R-HSA-141405	Inhibition of the proteolytic activity of APC/C required for the onset of anaphase by mitotic spindle checkpoint components	1	20	0.00142258	0.0844795	0.272807	1	3	0.000250334	9606	Homo sapiens	Ube2d1		R-HSA-141423
R-HSA-2892247	POU5F1 (OCT4), SOX2, NANOG activate genes related to proliferation	1	21	0.00149371	0.0885139	0.272807	16	16	0.00133511	9606	Homo sapiens	Sox2		R-HSA-2972975;R-HSA-480515;R-HSA-452515;R-HSA-452750;R-HSA-2972964;R-HSA-2972967;R-HSA-2972960;R-HSA-2972962;R-HSA-480470;R-HSA-2972956;R-HSA-452338;R-HSA-452958;R-HSA-480509;R-HSA-452701;R-HSA-2972978;R-HSA-6800120
R-HSA-176407	Conversion from APC/C:Cdc20 to APC/C:Cdh1 in late anaphase	1	21	0.00149371	0.0885139	0.272807	2	3	0.000250334	9606	Homo sapiens	Ube2d1		R-HSA-174224;R-HSA-174070
R-HSA-6804114	TP53 Regulates Transcription of Genes Involved in G2 Cell Cycle Arrest	1	21	0.00149371	0.0885139	0.272807	4	11	0.000917891	9606	Homo sapiens	MKRN3		R-HSA-6803892;R-HSA-6803875;R-HSA-6803890;R-HSA-6803871
R-HSA-2028269	Signaling by Hippo	1	22	0.00156483	0.0925308	0.272807	1	30	0.00250334	9606	Homo sapiens	Wwc1		R-HSA-2038398
R-HSA-174048	APC/C:Cdc20 mediated degradation of Cyclin B	1	23	0.00163596	0.0965303	0.272807	3	3	0.000250334	9606	Homo sapiens	Ube2d1		R-HSA-174227;R-HSA-174120;R-HSA-174157
R-HSA-73980	RNA Polymerase III Transcription Termination	1	23	0.00163596	0.0965303	0.272807	1	2	0.000166889	9606	Homo sapiens	Nfia		R-HSA-113454
R-HSA-937041	IKK complex recruitment mediated by RIP1	1	24	0.00170709	0.100512	0.272807	1	3	0.000250334	9606	Homo sapiens	Ube2d1		R-HSA-168915
R-HSA-179409	APC-Cdc20 mediated degradation of Nek2A	1	25	0.00177822	0.104477	0.272807	3	3	0.000250334	9606	Homo sapiens	Ube2d1		R-HSA-179410;R-HSA-179417;R-HSA-179421
R-HSA-157118	Signaling by NOTCH	3	257	0.0182801	0.104726	0.272807	15	152	0.0126836	9606	Homo sapiens	Wwc1;TNRC6A		R-HSA-1912413;R-HSA-1912412;R-HSA-9021480;R-HSA-1606682;R-HSA-1912409;R-HSA-1912410;R-HSA-1912406;R-HSA-1912368;R-HSA-9021478;R-HSA-1912364;R-HSA-1912367;R-HSA-1912366;R-HSA-1912363;R-HSA-1912362;R-HSA-1606561
R-HSA-5628897	TP53 Regulates Metabolic Genes	2	125	0.0088911	0.105482	0.272807	4	34	0.00283712	9606	Homo sapiens	MKRN3;TNRC6A		R-HSA-2318752;R-HSA-2321904;R-HSA-5632738;R-HSA-5632732
R-HSA-8878171	Transcriptional regulation by RUNX1	3	261	0.0185646	0.108383	0.272807	13	132	0.0110147	9606	Homo sapiens	RUNX2;TNRC6A		R-HSA-8938440;R-HSA-8937097;R-HSA-8935785;R-HSA-8938507;R-HSA-8938382;R-HSA-8937134;R-HSA-8936068;R-HSA-8935864;R-HSA-8939129;R-HSA-8935930;R-HSA-8936058;R-HSA-8935766;R-HSA-8938487
R-HSA-210991	Basigin interactions	1	26	0.00184935	0.108425	0.272807	1	10	0.000834446	9606	Homo sapiens	Atp1b1		R-HSA-375133
R-HSA-8949215	Mitochondrial calcium ion transport	1	27	0.00192048	0.112356	0.272807	3	10	0.000834446	9606	Homo sapiens	PHB		R-HSA-8949659;R-HSA-8949661;R-HSA-8949649
R-HSA-2173795	Downregulation of SMAD2/3:SMAD4 transcriptional activity	1	27	0.00192048	0.112356	0.272807	1	21	0.00175234	9606	Homo sapiens	Ube2d1		R-HSA-173545
R-HSA-9609507	Protein localization	2	133	0.00946013	0.116839	0.272807	5	40	0.00333778	9606	Homo sapiens	Ube2d1;Slc25a12		R-HSA-8953946;R-HSA-9033485;R-HSA-8953917;R-HSA-9033527;R-HSA-1299484
R-HSA-8943723	Regulation of PTEN mRNA translation	1	29	0.00206274	0.120166	0.272807	24	24	0.00200267	9606	Homo sapiens	TNRC6A		R-HSA-8944650;R-HSA-8944522;R-HSA-2318752;R-HSA-8948651;R-HSA-8944684;R-HSA-8948524;R-HSA-8945709;R-HSA-8948621;R-HSA-8948623;R-HSA-8948641;R-HSA-8944706;R-HSA-8944483;R-HSA-8948612;R-HSA-8948582;R-HSA-8948583;R-HSA-8944632;R-HSA-8948536;R-HSA-8944569;R-HSA-8948569;R-HSA-8944538;R-HSA-8948602;R-HSA-8944497;R-HSA-8948594;R-HSA-8944599
R-HSA-201451	Signaling by BMP	1	30	0.00213386	0.124045	0.272807	1	17	0.00141856	9606	Homo sapiens	Ube2d1		R-HSA-201425
R-HSA-8934593	Regulation of RUNX1 Expression and Activity	1	32	0.00227612	0.131754	0.272807	11	19	0.00158545	9606	Homo sapiens	TNRC6A		R-HSA-8938440;R-HSA-8935864;R-HSA-8935785;R-HSA-8939129;R-HSA-8935930;R-HSA-8936058;R-HSA-8938507;R-HSA-8937134;R-HSA-8936068;R-HSA-8935766;R-HSA-8938487
R-HSA-8866652	Synthesis of active ubiquitin: roles of E1 and E2 enzymes	1	33	0.00234725	0.135584	0.272807	2	16	0.00133511	9606	Homo sapiens	Ube2d1		R-HSA-8852129;R-HSA-8852127
R-HSA-1474228	Degradation of the extracellular matrix	2	148	0.0105271	0.138903	0.272807	4	105	0.00876168	9606	Homo sapiens	Col7a1;Col4a5		R-HSA-1454757;R-HSA-1564142;R-HSA-2537499;R-HSA-1564120
R-HSA-210745	Regulation of gene expression in beta cells	1	35	0.00248951	0.143192	0.272807	1	12	0.00100134	9606	Homo sapiens	RFX6		R-HSA-211289
R-HSA-114452	Activation of BH3-only proteins	1	36	0.00256064	0.146972	0.272807	2	19	0.00158545	9606	Homo sapiens	MKRN3		R-HSA-139906;R-HSA-139899
R-HSA-5673000	RAF activation	1	36	0.00256064	0.146972	0.272807	1	10	0.000834446	9606	Homo sapiens	PHB		R-HSA-5672950
R-HSA-936440	Negative regulators of DDX58/IFIH1 signaling	1	36	0.00256064	0.146972	0.272807	1	13	0.00108478	9606	Homo sapiens	Ube2d1		R-HSA-936412
R-HSA-5694530	Cargo concentration in the ER	1	37	0.00263177	0.150735	0.272807	4	12	0.00100134	9606	Homo sapiens	Col7a1		R-HSA-5694436;R-HSA-5694435;R-HSA-5694522;R-HSA-5694427
R-HSA-203615	eNOS activation	1	37	0.00263177	0.150735	0.272807	1	20	0.00166889	9606	Homo sapiens	Zdhhc21		R-HSA-203567
R-HSA-5083635	Defective B3GALTL causes Peters-plus syndrome (PpS)	1	39	0.00277402	0.158213	0.272807	1	1	8.34446e-05	9606	Homo sapiens	Adamts2		R-HSA-6785565
R-HSA-9022692	Regulation of MECP2 expression and activity	1	39	0.00277402	0.158213	0.272807	3	14	0.00116822	9606	Homo sapiens	TNRC6A		R-HSA-9021183;R-HSA-9021182;R-HSA-9615501
R-HSA-6804758	Regulation of TP53 Activity through Acetylation	1	39	0.00277402	0.158213	0.272807	3	14	0.00116822	9606	Homo sapiens	PIP4K2A		R-HSA-6811522;R-HSA-8877692;R-HSA-8877691
R-HSA-390522	Striated Muscle Contraction	1	40	0.00284515	0.161928	0.272807	4	4	0.000333778	9606	Homo sapiens	ACTC1		R-HSA-390597;R-HSA-390598;R-HSA-390593;R-HSA-390595
R-HSA-5173214	O-glycosylation of TSR domain-containing proteins	1	41	0.00291628	0.165626	0.272807	2	2	0.000166889	9606	Homo sapiens	Adamts2		R-HSA-5173005;R-HSA-5173192
R-HSA-5654687	Downstream signaling of activated FGFR1	1	41	0.00291628	0.165626	0.272807	1	24	0.00200267	9606	Homo sapiens	Flrt3		R-HSA-5656064
R-HSA-202131	Metabolism of nitric oxide	1	41	0.00291628	0.165626	0.272807	1	26	0.00216956	9606	Homo sapiens	Zdhhc21		R-HSA-203567
R-HSA-203765	eNOS activation and regulation	1	41	0.00291628	0.165626	0.272807	1	26	0.00216956	9606	Homo sapiens	Zdhhc21		R-HSA-203567
R-HSA-2559585	Oncogene Induced Senescence	1	42	0.00298741	0.169308	0.272807	3	18	0.001502	9606	Homo sapiens	TNRC6A		R-HSA-3209111;R-HSA-3209114;R-HSA-3209151
R-HSA-5689896	Ovarian tumor domain proteases	1	43	0.00305854	0.172975	0.272807	1	14	0.00116822	9606	Homo sapiens	Ube2d1		R-HSA-6783238
R-HSA-419037	NCAM1 interactions	1	44	0.00312967	0.176625	0.272807	1	10	0.000834446	9606	Homo sapiens	Col4a5		R-HSA-375151
R-HSA-3769402	Deactivation of the beta-catenin transactivating complex	1	44	0.00312967	0.176625	0.272807	1	14	0.00116822	9606	Homo sapiens	Sox2		R-HSA-5626938
R-HSA-749476	RNA Polymerase III Abortive And Retractive Initiation	1	46	0.00327193	0.183878	0.272807	1	13	0.00108478	9606	Homo sapiens	Nfia		R-HSA-113454
R-HSA-1566948	Elastic fibre formation	1	46	0.00327193	0.183878	0.272807	1	17	0.00141856	9606	Homo sapiens	Lox		R-HSA-2129375
R-HSA-74158	RNA Polymerase III Transcription	1	46	0.00327193	0.183878	0.272807	1	25	0.00208611	9606	Homo sapiens	Nfia		R-HSA-113454
R-HSA-6802946	Signaling by moderate kinase activity BRAF mutants	1	52	0.0036987	0.205263	0.272807	1	7	0.000584112	9606	Homo sapiens	PHB		R-HSA-6802915
R-HSA-8864260	Transcriptional regulation by the AP-2 (TFAP2) family of transcription factors	1	52	0.0036987	0.205263	0.272807	3	44	0.00367156	9606	Homo sapiens	Cited2		R-HSA-8864307;R-HSA-8864718;R-HSA-8864729
R-HSA-6802955	Paradoxical activation of RAF signaling by kinase inactive BRAF	1	53	0.00376983	0.208773	0.272807	1	7	0.000584112	9606	Homo sapiens	PHB		R-HSA-6802937
R-HSA-5683826	Surfactant metabolism	1	53	0.00376983	0.208773	0.272807	1	29	0.00241989	9606	Homo sapiens	GPR116		R-HSA-5684862
R-HSA-2173793	Transcriptional activity of SMAD2/SMAD3:SMAD4 heterotrimer	1	55	0.00391208	0.215748	0.272807	1	38	0.00317089	9606	Homo sapiens	Ube2d1		R-HSA-173545
R-HSA-2559583	Cellular Senescence	2	198	0.0140835	0.217383	0.272807	9	89	0.00742657	9606	Homo sapiens	Ube2d1;TNRC6A		R-HSA-3790137;R-HSA-3209111;R-HSA-3788705;R-HSA-3209114;R-HSA-3790130;R-HSA-3788725;R-HSA-3788724;R-HSA-3788708;R-HSA-3209151
R-HSA-72165	mRNA Splicing - Minor Pathway	1	56	0.00398321	0.219213	0.272807	5	5	0.000417223	9606	Homo sapiens	SRSF7		R-HSA-75079;R-HSA-75081;R-HSA-75080;R-HSA-75083;R-HSA-75082
R-HSA-375276	Peptide ligand-binding receptors	2	202	0.014368	0.223862	0.272807	2	75	0.00625834	9606	Homo sapiens	Gpr37;Rlf		R-HSA-5336182;R-HSA-444879
R-HSA-72187	mRNA 3'-end processing	1	58	0.00412547	0.226097	0.272807	3	3	0.000250334	9606	Homo sapiens	SRSF7		R-HSA-8849157;R-HSA-72180;R-HSA-72185
R-HSA-197264	Nicotinamide salvaging	1	59	0.0041966	0.229516	0.272807	1	12	0.00100134	9606	Homo sapiens	Nampt		R-HSA-197250
R-HSA-109606	Intrinsic Pathway for Apoptosis	1	59	0.0041966	0.229516	0.272807	2	60	0.00500668	9606	Homo sapiens	MKRN3		R-HSA-139906;R-HSA-139899
R-HSA-8866654	E3 ubiquitin ligases ubiquitinate target proteins	1	61	0.00433886	0.236311	0.272807	4	16	0.00133511	9606	Homo sapiens	Ube2d1		R-HSA-8953946;R-HSA-8939323;R-HSA-8953917;R-HSA-8939335
R-HSA-3000171	Non-integrin membrane-ECM interactions	1	61	0.00433886	0.236311	0.272807	1	22	0.00183578	9606	Homo sapiens	Col4a5		R-HSA-2327738
R-HSA-5654736	Signaling by FGFR1	1	61	0.00433886	0.236311	0.272807	1	48	0.00400534	9606	Homo sapiens	Flrt3		R-HSA-5656064
R-HSA-6785807	Interleukin-4 and Interleukin-13 signaling	2	211	0.0150082	0.238496	0.272807	1	46	0.00383845	9606	Homo sapiens	Sox2		R-HSA-6790036
R-HSA-174084	Autodegradation of Cdh1 by Cdh1:APC/C	1	63	0.00448112	0.243047	0.272807	2	2	0.000166889	9606	Homo sapiens	Ube2d1		R-HSA-174058;R-HSA-174057
R-HSA-5578775	Ion homeostasis	1	64	0.00455224	0.246392	0.272807	1	15	0.00125167	9606	Homo sapiens	Atp1b1		R-HSA-936897
R-HSA-6802949	Signaling by RAS mutants	1	65	0.00462337	0.249724	0.272807	1	8	0.000667557	9606	Homo sapiens	PHB		R-HSA-6802908
R-HSA-6791312	TP53 Regulates Transcription of Cell Cycle Genes	1	65	0.00462337	0.249724	0.272807	4	42	0.00350467	9606	Homo sapiens	MKRN3		R-HSA-6803892;R-HSA-6803875;R-HSA-6803890;R-HSA-6803871
R-HSA-174154	APC/C:Cdc20 mediated degradation of Securin	1	67	0.00476563	0.256343	0.272807	3	3	0.000250334	9606	Homo sapiens	Ube2d1		R-HSA-174144;R-HSA-174202;R-HSA-174121
R-HSA-73856	RNA Polymerase II Transcription Termination	1	67	0.00476563	0.256343	0.272807	1	4	0.000333778	9606	Homo sapiens	SRSF7		R-HSA-72180
R-HSA-109688	Cleavage of Growing Transcript in the Termination Region	1	67	0.00476563	0.256343	0.272807	1	4	0.000333778	9606	Homo sapiens	SRSF7		R-HSA-72180
R-HSA-9033241	Peroxisomal protein import	1	67	0.00476563	0.256343	0.272807	4	26	0.00216956	9606	Homo sapiens	Ube2d1		R-HSA-8953946;R-HSA-9033485;R-HSA-8953917;R-HSA-9033527
R-HSA-70263	Gluconeogenesis	1	67	0.00476563	0.256343	0.272807	1	26	0.00216956	9606	Homo sapiens	Slc25a12		R-HSA-372448
R-HSA-186712	Regulation of beta-cell development	1	67	0.00476563	0.256343	0.272807	1	26	0.00216956	9606	Homo sapiens	RFX6		R-HSA-211289
R-HSA-1266738	Developmental Biology	7	1177	0.0837186	0.260603	0.272807	40	484	0.0403872	9606	Homo sapiens	Sox2;RARG;Dpysl5;RFX6;Flrt3;Col4a5		R-HSA-2972975;R-HSA-5617431;R-HSA-480515;R-HSA-2972965;R-HSA-452750;R-HSA-2972964;R-HSA-399951;R-HSA-2972967;R-HSA-480204;R-HSA-2972966;R-HSA-2972960;R-HSA-399947;R-HSA-399944;R-HSA-2972962;R-HSA-480470;R-HSA-9010396;R-HSA-452894;R-HSA-452958;R-HSA-5693644;R-HSA-211289;R-HSA-452701;R-HSA-2972977;R-HSA-2972979;R-HSA-2972978;R-HSA-6800120;R-HSA-452838;R-HSA-452515;R-HSA-480685;R-HSA-5617471;R-HSA-3…
R-HSA-1268020	Mitochondrial protein import	1	69	0.00490789	0.262905	0.272807	1	14	0.00116822	9606	Homo sapiens	Slc25a12		R-HSA-1299484
R-HSA-1660499	Synthesis of PIPs at the plasma membrane	1	69	0.00490789	0.262905	0.272807	2	33	0.00275367	9606	Homo sapiens	PIP4K2A		R-HSA-1676145;R-HSA-1675776
R-HSA-375165	NCAM signaling for neurite out-growth	1	69	0.00490789	0.262905	0.272807	1	23	0.00191923	9606	Homo sapiens	Col4a5		R-HSA-375151
R-HSA-186797	Signaling by PDGF	1	69	0.00490789	0.262905	0.272807	1	28	0.00233645	9606	Homo sapiens	Col4a5		R-HSA-382054
R-HSA-1234176	Oxygen-dependent proline hydroxylation of Hypoxia-inducible Factor Alpha	1	70	0.00497902	0.266164	0.272807	2	12	0.00100134	9606	Homo sapiens	Ube2d1		R-HSA-1234163;R-HSA-1234172
R-HSA-373755	Semaphorin interactions	1	70	0.00497902	0.266164	0.272807	3	40	0.00333778	9606	Homo sapiens	Dpysl5		R-HSA-399951;R-HSA-399947;R-HSA-399944
R-HSA-936837	Ion transport by P-type ATPases	1	71	0.00505015	0.26941	0.272807	1	14	0.00116822	9606	Homo sapiens	Atp1b1		R-HSA-936897
R-HSA-9006931	Signaling by Nuclear Receptors	2	231	0.0164308	0.271172	0.272807	8	93	0.00776035	9606	Homo sapiens	RARG;TNRC6A		R-HSA-9011961;R-HSA-5634103;R-HSA-9012203;R-HSA-9012186;R-HSA-5334854;R-HSA-9012208;R-HSA-9012196;R-HSA-9011958
R-HSA-174178	APC/C:Cdh1 mediated degradation of Cdc20 and other APC/C:Cdh1 targeted proteins in late mitosis/early G1	1	72	0.00512127	0.272641	0.272807	4	4	0.000333778	9606	Homo sapiens	Ube2d1		R-HSA-174195;R-HSA-174088;R-HSA-174105;R-HSA-188191
R-HSA-174184	Cdc20:Phospho-APC/C mediated degradation of Cyclin A	1	72	0.00512127	0.272641	0.272807	3	3	0.000250334	9606	Homo sapiens	Ube2d1		R-HSA-174171;R-HSA-174104;R-HSA-174255
R-HSA-5362517	Signaling by Retinoic Acid	1	72	0.00512127	0.272641	0.272807	2	21	0.00175234	9606	Homo sapiens	RARG		R-HSA-5634103;R-HSA-5334854
R-HSA-397014	Muscle contraction	2	232	0.0165019	0.272807	0.272807	5	41	0.00342123	9606	Homo sapiens	Atp1b1;ACTC1		R-HSA-390597;R-HSA-390598;R-HSA-390593;R-HSA-390595;R-HSA-936897
R-HSA-179419	APC:Cdc20 mediated degradation of cell cycle proteins prior to satisfation of the cell cycle checkpoint	1	73	0.0051924	0.275858	0.275858	6	6	0.000500668	9606	Homo sapiens	Ube2d1		R-HSA-179410;R-HSA-174171;R-HSA-174104;R-HSA-179417;R-HSA-174255;R-HSA-179421
R-HSA-376176	Signaling by ROBO receptors	2	235	0.0167153	0.277714	0.277714	2	60	0.00500668	9606	Homo sapiens	Flrt3;Col4a5		R-HSA-9010396;R-HSA-9010231
R-HSA-69017	CDK-mediated phosphorylation and removal of Cdc6	1	74	0.00526353	0.279061	0.279061	1	4	0.000333778	9606	Homo sapiens	Ube2d1		R-HSA-69015
R-HSA-176409	APC/C:Cdc20 mediated degradation of mitotic proteins	1	75	0.00533466	0.28225	0.28225	13	13	0.00108478	9606	Homo sapiens	Ube2d1		R-HSA-174144;R-HSA-174120;R-HSA-174121;R-HSA-174255;R-HSA-174157;R-HSA-179410;R-HSA-174227;R-HSA-174202;R-HSA-174171;R-HSA-174104;R-HSA-179417;R-HSA-174238;R-HSA-179421
R-HSA-176814	Activation of APC/C and APC/C:Cdc20 mediated degradation of mitotic proteins	1	76	0.00540579	0.285426	0.285426	15	15	0.00125167	9606	Homo sapiens	Ube2d1		R-HSA-174144;R-HSA-174119;R-HSA-174120;R-HSA-174121;R-HSA-174255;R-HSA-174157;R-HSA-179410;R-HSA-174227;R-HSA-174132;R-HSA-174202;R-HSA-174171;R-HSA-174104;R-HSA-179417;R-HSA-174238;R-HSA-179421
R-HSA-3906995	Diseases associated with O-glycosylation of proteins	1	76	0.00540579	0.285426	0.285426	1	9	0.000751001	9606	Homo sapiens	Adamts2		R-HSA-6785565
R-HSA-8951664	Neddylation	2	241	0.017142	0.287523	0.287523	4	31	0.00258678	9606	Homo sapiens	Fem1b;Ube2d1		R-HSA-8956040;R-HSA-8955289;R-HSA-8955241;R-HSA-8956106
R-HSA-204005	COPII-mediated vesicle transport	1	77	0.00547692	0.288587	0.288587	10	16	0.00133511	9606	Homo sapiens	Col7a1		R-HSA-5694439;R-HSA-5694418;R-HSA-203973;R-HSA-5694417;R-HSA-5694446;R-HSA-5694527;R-HSA-204008;R-HSA-5694522;R-HSA-5694441;R-HSA-5694409
R-HSA-8936459	RUNX1 regulates genes involved in megakaryocyte differentiation and platelet function	1	78	0.00554805	0.291735	0.291735	1	33	0.00275367	9606	Homo sapiens	TNRC6A		R-HSA-8937097
R-HSA-1445148	Translocation of SLC2A4 (GLUT4) to the plasma membrane	1	79	0.00561918	0.294869	0.294869	2	15	0.00125167	9606	Homo sapiens	MKRN3		R-HSA-1454689;R-HSA-1445149
R-HSA-3000178	ECM proteoglycans	1	79	0.00561918	0.294869	0.294869	1	23	0.00191923	9606	Homo sapiens	Col4a5		R-HSA-2465883
R-HSA-1660661	Sphingolipid de novo biosynthesis	1	79	0.00561918	0.294869	0.294869	1	30	0.00250334	9606	Homo sapiens	SGMS1		R-HSA-429798
R-HSA-5625740	RHO GTPases activate PKNs	1	80	0.00569031	0.297989	0.297989	1	20	0.00166889	9606	Homo sapiens	MKRN3		R-HSA-75016
R-HSA-159236	Transport of Mature mRNA derived from an Intron-Containing Transcript	1	81	0.00576143	0.301096	0.301096	2	4	0.000333778	9606	Homo sapiens	SRSF7		R-HSA-75096;R-HSA-159101
R-HSA-5578749	Transcriptional regulation by small RNAs	1	81	0.00576143	0.301096	0.301096	2	5	0.000417223	9606	Homo sapiens	TNRC6A		R-HSA-5578965;R-HSA-5578966
R-HSA-69473	G2/M DNA damage checkpoint	1	81	0.00576143	0.301096	0.301096	1	12	0.00100134	9606	Homo sapiens	MKRN3		R-HSA-75016
R-HSA-877300	Interferon gamma signaling	2	250	0.0177822	0.302214	0.302214	2	15	0.00125167	9606	Homo sapiens	Ifi30		R-HSA-1031716;R-HSA-1031713
R-HSA-176408	Regulation of APC/C activators between G1/S and early anaphase	1	82	0.00583256	0.304189	0.304189	4	14	0.00116822	9606	Homo sapiens	Ube2d1		R-HSA-188371;R-HSA-174139;R-HSA-174079;R-HSA-141423
R-HSA-383280	Nuclear Receptor transcription pathway	1	84	0.00597482	0.310335	0.310335	1	1	8.34446e-05	9606	Homo sapiens	RARG		R-HSA-376419
R-HSA-8852135	Protein ubiquitination	1	84	0.00597482	0.310335	0.310335	6	32	0.00267023	9606	Homo sapiens	Ube2d1		R-HSA-8953946;R-HSA-8939323;R-HSA-8953917;R-HSA-8852129;R-HSA-8852127;R-HSA-8939335
R-HSA-170834	Signaling by TGF-beta Receptor Complex	1	85	0.00604595	0.313388	0.313388	1	82	0.00684246	9606	Homo sapiens	Ube2d1		R-HSA-173545
R-HSA-196807	Nicotinate metabolism	1	86	0.00611708	0.316428	0.316428	1	29	0.00241989	9606	Homo sapiens	Nampt		R-HSA-197250
R-HSA-162582	Signal Transduction	16	3190	0.226901	0.324096	0.324096	73	2178	0.181742	9606	Homo sapiens	RARG;Flrt3;Wwc1;Col4a5;PHB;Nlk;Rlf;Gpr37;Sox2;CHN1;Ube2d1;PIP4K2A;MKRN3;TNRC6A		R-HSA-8944650;R-HSA-8944522;R-HSA-1606682;R-HSA-2318752;R-HSA-8948621;R-HSA-749454;R-HSA-8948623;R-HSA-75016;R-HSA-8948612;R-HSA-8944538;R-HSA-5334854;R-HSA-1675776;R-HSA-749456;R-HSA-5687113;R-HSA-5672950;R-HSA-379044;R-HSA-9021480;R-HSA-8948651;R-HSA-8944684;R-HSA-8948524;R-HSA-8945709;R-HSA-5336182;R-HSA-8948641;R-HSA-380073;R-HSA-1912368;R-HSA-4411373;R-HSA-9021478;R-HSA-8948536;R-HSA-8944569…
R-HSA-1912408	Pre-NOTCH Transcription and Translation	1	89	0.00633046	0.325468	0.325468	13	28	0.00233645	9606	Homo sapiens	TNRC6A		R-HSA-1912413;R-HSA-1912412;R-HSA-1606682;R-HSA-1912409;R-HSA-1912410;R-HSA-1912406;R-HSA-1912368;R-HSA-1912364;R-HSA-1912367;R-HSA-1912366;R-HSA-1912363;R-HSA-1912362;R-HSA-1606561
R-HSA-2559582	Senescence-Associated Secretory Phenotype (SASP)	1	89	0.00633046	0.325468	0.325468	6	22	0.00183578	9606	Homo sapiens	Ube2d1		R-HSA-3790137;R-HSA-3788705;R-HSA-3790130;R-HSA-3788725;R-HSA-3788724;R-HSA-3788708
R-HSA-453276	Regulation of mitotic cell cycle	1	90	0.00640159	0.328455	0.328455	27	38	0.00317089	9606	Homo sapiens	Ube2d1		R-HSA-174144;R-HSA-174088;R-HSA-174157;R-HSA-179410;R-HSA-188371;R-HSA-174227;R-HSA-174224;R-HSA-174171;R-HSA-174104;R-HSA-179417;R-HSA-174105;R-HSA-174238;R-HSA-188191;R-HSA-179421;R-HSA-174119;R-HSA-174058;R-HSA-174120;R-HSA-174057;R-HSA-174121;R-HSA-174255;R-HSA-141423;R-HSA-174195;R-HSA-174070;R-HSA-174132;R-HSA-174202;R-HSA-174139;R-HSA-174079
R-HSA-174143	APC/C-mediated degradation of cell cycle proteins	1	90	0.00640159	0.328455	0.328455	27	38	0.00317089	9606	Homo sapiens	Ube2d1		R-HSA-174144;R-HSA-174088;R-HSA-174157;R-HSA-179410;R-HSA-188371;R-HSA-174227;R-HSA-174224;R-HSA-174171;R-HSA-174104;R-HSA-179417;R-HSA-174105;R-HSA-174238;R-HSA-188191;R-HSA-179421;R-HSA-174119;R-HSA-174058;R-HSA-174120;R-HSA-174057;R-HSA-174121;R-HSA-174255;R-HSA-141423;R-HSA-174195;R-HSA-174070;R-HSA-174132;R-HSA-174202;R-HSA-174139;R-HSA-174079
R-HSA-72202	Transport of Mature Transcript to Cytoplasm	1	90	0.00640159	0.328455	0.328455	2	13	0.00108478	9606	Homo sapiens	SRSF7		R-HSA-75096;R-HSA-159101
R-HSA-6802957	Oncogenic MAPK signaling	1	91	0.00647272	0.331429	0.331429	3	34	0.00283712	9606	Homo sapiens	PHB		R-HSA-6802915;R-HSA-6802908;R-HSA-6802937
R-HSA-69052	Switching of origins to a post-replicative state	1	92	0.00654385	0.33439	0.33439	1	9	0.000751001	9606	Homo sapiens	Ube2d1		R-HSA-69015
R-HSA-168928	DDX58/IFIH1-mediated induction of interferon-alpha/beta	1	96	0.00682837	0.346106	0.346106	1	46	0.00383845	9606	Homo sapiens	Ube2d1		R-HSA-936412
R-HSA-69620	Cell Cycle Checkpoints	2	279	0.0198449	0.34915	0.34915	2	57	0.00475634	9606	Homo sapiens	Ube2d1;MKRN3		R-HSA-75016;R-HSA-141423
R-HSA-3700989	Transcriptional Regulation by TP53	3	486	0.0345686	0.362693	0.362693	11	259	0.0216121	9606	Homo sapiens	PIP4K2A;MKRN3;TNRC6A		R-HSA-6803892;R-HSA-2318752;R-HSA-2321904;R-HSA-6803875;R-HSA-6803890;R-HSA-6811522;R-HSA-5632738;R-HSA-6803871;R-HSA-5632732;R-HSA-8877692;R-HSA-8877691
R-HSA-168164	Toll Like Receptor 3 (TLR3) Cascade	1	102	0.00725514	0.363301	0.363301	1	60	0.00500668	9606	Homo sapiens	Ube2d1		R-HSA-9014342
R-HSA-5687128	MAPK6/MAPK4 signaling	1	106	0.00753965	0.374516	0.374516	2	40	0.00333778	9606	Homo sapiens	TNRC6A		R-HSA-5687103;R-HSA-5687113
R-HSA-190236	Signaling by FGFR	1	106	0.00753965	0.374516	0.374516	1	142	0.0118491	9606	Homo sapiens	Flrt3		R-HSA-5656064
R-HSA-937061	TRIF(TICAM1)-mediated TLR4 signaling	1	107	0.00761078	0.377289	0.377289	1	57	0.00475634	9606	Homo sapiens	Ube2d1		R-HSA-168915
R-HSA-166166	MyD88-independent TLR4 cascade	1	107	0.00761078	0.377289	0.377289	1	59	0.00492323	9606	Homo sapiens	Ube2d1		R-HSA-168915
R-HSA-69618	Mitotic Spindle Checkpoint	1	110	0.00782417	0.385537	0.385537	1	7	0.000584112	9606	Homo sapiens	Ube2d1		R-HSA-141423
R-HSA-1483255	PI Metabolism	1	112	0.00796643	0.390975	0.390975	3	89	0.00742657	9606	Homo sapiens	PIP4K2A		R-HSA-6811522;R-HSA-1676145;R-HSA-1675776
R-HSA-1912422	Pre-NOTCH Expression and Processing	1	113	0.00803756	0.393677	0.393677	13	38	0.00317089	9606	Homo sapiens	TNRC6A		R-HSA-1912413;R-HSA-1912412;R-HSA-1606682;R-HSA-1912409;R-HSA-1912410;R-HSA-1912406;R-HSA-1912368;R-HSA-1912364;R-HSA-1912367;R-HSA-1912366;R-HSA-1912363;R-HSA-1912362;R-HSA-1606561
R-HSA-2559580	Oxidative Stress Induced Senescence	1	114	0.00810868	0.396366	0.396366	3	39	0.00325434	9606	Homo sapiens	TNRC6A		R-HSA-3209111;R-HSA-3209114;R-HSA-3209151
R-HSA-9006936	Signaling by TGF-beta family members	1	114	0.00810868	0.396366	0.396366	2	107	0.00892857	9606	Homo sapiens	Ube2d1		R-HSA-201425;R-HSA-173545
R-HSA-2262752	Cellular responses to stress	3	514	0.0365602	0.396428	0.396428	12	184	0.0153538	9606	Homo sapiens	Cited2;Ube2d1;TNRC6A		R-HSA-3790137;R-HSA-1234163;R-HSA-1234167;R-HSA-3209111;R-HSA-3788705;R-HSA-3209114;R-HSA-3790130;R-HSA-3788725;R-HSA-3788724;R-HSA-3788708;R-HSA-1234172;R-HSA-3209151
R-HSA-5619507	Activation of HOX genes during differentiation	1	116	0.00825094	0.401711	0.401711	5	43	0.00358812	9606	Homo sapiens	RARG		R-HSA-5617431;R-HSA-5617452;R-HSA-5693644;R-HSA-5617471;R-HSA-5617454
R-HSA-5617472	Activation of anterior HOX genes in hindbrain development during early embryogenesis	1	116	0.00825094	0.401711	0.401711	5	43	0.00358812	9606	Homo sapiens	RARG		R-HSA-5617431;R-HSA-5617452;R-HSA-5693644;R-HSA-5617471;R-HSA-5617454
R-HSA-211000	Gene Silencing by RNA	1	117	0.00832207	0.404365	0.404365	4	36	0.00300401	9606	Homo sapiens	TNRC6A		R-HSA-5578965;R-HSA-5578966;R-HSA-426522;R-HSA-426489
R-HSA-1257604	PIP3 activates AKT signaling	2	315	0.0224056	0.405937	0.405937	25	86	0.00717623	9606	Homo sapiens	PIP4K2A;TNRC6A		R-HSA-8944650;R-HSA-8944522;R-HSA-2318752;R-HSA-8948621;R-HSA-8948623;R-HSA-8944706;R-HSA-8948612;R-HSA-8948569;R-HSA-8944538;R-HSA-1675776;R-HSA-8944599;R-HSA-8948651;R-HSA-8944684;R-HSA-8948524;R-HSA-8945709;R-HSA-8948641;R-HSA-8944483;R-HSA-8948582;R-HSA-8948583;R-HSA-8944632;R-HSA-8948536;R-HSA-8944569;R-HSA-8948602;R-HSA-8944497;R-HSA-8948594
R-HSA-5607764	CLEC7A (Dectin-1) signaling	1	120	0.00853546	0.41226	0.41226	1	45	0.00375501	9606	Homo sapiens	Ube2d1		R-HSA-5607728
R-HSA-202424	Downstream TCR signaling	1	124	0.00881997	0.422625	0.422625	1	24	0.00200267	9606	Homo sapiens	Ube2d1		R-HSA-5607728
R-HSA-6811558	PI5P, PP2A and IER3 Regulate PI3K/AKT Signaling	1	125	0.0088911	0.425189	0.425189	1	7	0.000584112	9606	Homo sapiens	PIP4K2A		R-HSA-1675776
R-HSA-5683057	MAPK family signaling cascades	2	332	0.0236148	0.431969	0.431969	3	86	0.00717623	9606	Homo sapiens	PHB;TNRC6A		R-HSA-5672950;R-HSA-5687103;R-HSA-5687113
R-HSA-5173105	O-linked glycosylation	1	132	0.009389	0.442821	0.442821	2	26	0.00216956	9606	Homo sapiens	Adamts2		R-HSA-5173005;R-HSA-5173192
R-HSA-69239	Synthesis of DNA	1	132	0.009389	0.442821	0.442821	1	26	0.00216956	9606	Homo sapiens	Ube2d1		R-HSA-69015
R-HSA-199418	Negative regulation of the PI3K/AKT network	1	133	0.00946013	0.445296	0.445296	1	10	0.000834446	9606	Homo sapiens	PIP4K2A		R-HSA-1675776
R-HSA-69306	DNA Replication	1	141	0.0100292	0.46471	0.46471	1	47	0.0039219	9606	Homo sapiens	Ube2d1		R-HSA-69015
R-HSA-70326	Glucose metabolism	1	141	0.0100292	0.46471	0.46471	1	50	0.00417223	9606	Homo sapiens	Slc25a12		R-HSA-372448
R-HSA-194840	Rho GTPase cycle	1	144	0.0102425	0.471817	0.471817	1	5	0.000417223	9606	Homo sapiens	CHN1		R-HSA-194922
R-HSA-166016	Toll Like Receptor 4 (TLR4) Cascade	1	144	0.0102425	0.471817	0.471817	1	94	0.00784379	9606	Homo sapiens	Ube2d1		R-HSA-168915
R-HSA-9006925	Intracellular signaling by second messengers	2	361	0.0256775	0.474977	0.474977	25	113	0.00942924	9606	Homo sapiens	PIP4K2A;TNRC6A		R-HSA-8944650;R-HSA-8944522;R-HSA-2318752;R-HSA-8948621;R-HSA-8948623;R-HSA-8944706;R-HSA-8948612;R-HSA-8948569;R-HSA-8944538;R-HSA-1675776;R-HSA-8944599;R-HSA-8948651;R-HSA-8944684;R-HSA-8948524;R-HSA-8945709;R-HSA-8948641;R-HSA-8944483;R-HSA-8948582;R-HSA-8948583;R-HSA-8944632;R-HSA-8948536;R-HSA-8944569;R-HSA-8948602;R-HSA-8944497;R-HSA-8948594
R-HSA-202403	TCR signaling	1	146	0.0103848	0.476503	0.476503	1	52	0.00433912	9606	Homo sapiens	Ube2d1		R-HSA-5607728
R-HSA-422475	Axon guidance	3	583	0.0414681	0.477324	0.477324	6	297	0.024783	9606	Homo sapiens	Dpysl5;Flrt3;Col4a5		R-HSA-9010396;R-HSA-399951;R-HSA-375151;R-HSA-399947;R-HSA-9010231;R-HSA-399944
R-HSA-2132295	MHC class II antigen presentation	1	148	0.0105271	0.481149	0.481149	1	26	0.00216956	9606	Homo sapiens	Ifi30		R-HSA-2213240
R-HSA-5576891	Cardiac conduction	1	151	0.0107405	0.488041	0.488041	1	26	0.00216956	9606	Homo sapiens	Atp1b1		R-HSA-936897
R-HSA-9018519	Estrogen-dependent gene expression	1	154	0.0109538	0.494842	0.494842	6	66	0.00550734	9606	Homo sapiens	TNRC6A		R-HSA-9011961;R-HSA-9012203;R-HSA-9012186;R-HSA-9012208;R-HSA-9012196;R-HSA-9011958
R-HSA-69481	G2/M Checkpoints	1	154	0.0109538	0.494842	0.494842	1	24	0.00200267	9606	Homo sapiens	MKRN3		R-HSA-75016
R-HSA-8953897	Cellular responses to external stimuli	3	601	0.0427484	0.497673	0.497673	12	254	0.0211949	9606	Homo sapiens	Cited2;Ube2d1;TNRC6A		R-HSA-3790137;R-HSA-1234163;R-HSA-1234167;R-HSA-3209111;R-HSA-3788705;R-HSA-3209114;R-HSA-3790130;R-HSA-3788725;R-HSA-3788724;R-HSA-3788708;R-HSA-1234172;R-HSA-3209151
R-HSA-428157	Sphingolipid metabolism	1	157	0.0111672	0.501555	0.501555	1	62	0.00517356	9606	Homo sapiens	SGMS1		R-HSA-429798
R-HSA-8939211	ESR-mediated signaling	1	161	0.0114517	0.51037	0.51037	6	72	0.00600801	9606	Homo sapiens	TNRC6A		R-HSA-9011961;R-HSA-9012203;R-HSA-9012186;R-HSA-9012208;R-HSA-9012196;R-HSA-9011958
R-HSA-199977	ER to Golgi Anterograde Transport	1	164	0.0116651	0.51688	0.51688	13	39	0.00325434	9606	Homo sapiens	Col7a1		R-HSA-5694418;R-HSA-203973;R-HSA-5694417;R-HSA-5694527;R-HSA-204008;R-HSA-5694522;R-HSA-5694427;R-HSA-5694439;R-HSA-5694436;R-HSA-5694435;R-HSA-5694446;R-HSA-5694441;R-HSA-5694409
R-HSA-913531	Interferon Signaling	2	392	0.0278825	0.518782	0.518782	2	66	0.00550734	9606	Homo sapiens	Ifi30		R-HSA-1031716;R-HSA-1031713
R-HSA-6807070	PTEN Regulation	1	171	0.012163	0.53174	0.53174	24	56	0.0046729	9606	Homo sapiens	TNRC6A		R-HSA-8944650;R-HSA-8944522;R-HSA-2318752;R-HSA-8948651;R-HSA-8944684;R-HSA-8948524;R-HSA-8945709;R-HSA-8948621;R-HSA-8948623;R-HSA-8948641;R-HSA-8944706;R-HSA-8944483;R-HSA-8948612;R-HSA-8948582;R-HSA-8948583;R-HSA-8944632;R-HSA-8948536;R-HSA-8944569;R-HSA-8948569;R-HSA-8944538;R-HSA-8948602;R-HSA-8944497;R-HSA-8948594;R-HSA-8944599
R-HSA-2871837	FCERI mediated NF-kB activation	1	175	0.0124475	0.540029	0.540029	1	19	0.00158545	9606	Homo sapiens	Ube2d1		R-HSA-5607728
R-HSA-5633007	Regulation of TP53 Activity	1	178	0.0126609	0.54615	0.54615	3	98	0.00817757	9606	Homo sapiens	PIP4K2A		R-HSA-6811522;R-HSA-8877692;R-HSA-8877691
R-HSA-69242	S Phase	1	179	0.0127321	0.548173	0.548173	1	54	0.00450601	9606	Homo sapiens	Ube2d1		R-HSA-69015
R-HSA-9010553	Regulation of expression of SLITs and ROBOs	1	183	0.0130166	0.556175	0.556175	1	20	0.00166889	9606	Homo sapiens	Col4a5		R-HSA-9010396
R-HSA-168898	Toll-like Receptor Cascades	1	184	0.0130877	0.558154	0.558154	2	181	0.0151035	9606	Homo sapiens	Ube2d1		R-HSA-168915;R-HSA-9014342
R-HSA-72163	mRNA Splicing - Major Pathway	1	185	0.0131588	0.560124	0.560124	8	9	0.000751001	9606	Homo sapiens	SRSF7		R-HSA-72160;R-HSA-72130;R-HSA-156661;R-HSA-72139;R-HSA-72107;R-HSA-72124;R-HSA-72143;R-HSA-72127
R-HSA-109581	Apoptosis	1	187	0.0133011	0.564038	0.564038	2	139	0.0115988	9606	Homo sapiens	MKRN3		R-HSA-139906;R-HSA-139899
R-HSA-2467813	Separation of Sister Chromatids	1	194	0.013799	0.57747	0.57747	3	8	0.000667557	9606	Homo sapiens	Ube2d1		R-HSA-174144;R-HSA-174202;R-HSA-174121
R-HSA-3781865	Diseases of glycosylation	1	194	0.013799	0.57747	0.57747	1	77	0.00642523	9606	Homo sapiens	Adamts2		R-HSA-6785565
R-HSA-5357801	Programmed Cell Death	1	195	0.0138701	0.579355	0.579355	2	152	0.0126836	9606	Homo sapiens	MKRN3		R-HSA-139906;R-HSA-139899
R-HSA-72172	mRNA Splicing	1	196	0.0139412	0.581232	0.581232	13	14	0.00116822	9606	Homo sapiens	SRSF7		R-HSA-72160;R-HSA-72130;R-HSA-75079;R-HSA-75081;R-HSA-75080;R-HSA-72139;R-HSA-72107;R-HSA-75083;R-HSA-75082;R-HSA-72143;R-HSA-156661;R-HSA-72124;R-HSA-72127
R-HSA-5621481	C-type lectin receptors (CLRs)	1	202	0.014368	0.592323	0.592323	1	68	0.00567423	9606	Homo sapiens	Ube2d1		R-HSA-5607728
R-HSA-983712	Ion channel transport	1	207	0.0147237	0.601343	0.601343	1	39	0.00325434	9606	Homo sapiens	Atp1b1		R-HSA-936897
R-HSA-194315	Signaling by Rho GTPases	2	457	0.0325059	0.602643	0.602643	2	117	0.00976302	9606	Homo sapiens	CHN1;MKRN3		R-HSA-194922;R-HSA-75016
R-HSA-68882	Mitotic Anaphase	1	208	0.0147948	0.603124	0.603124	3	11	0.000917891	9606	Homo sapiens	Ube2d1		R-HSA-174144;R-HSA-174202;R-HSA-174121
R-HSA-373076	Class A/1 (Rhodopsin-like receptors)	2	460	0.0327193	0.606243	0.606243	2	150	0.0125167	9606	Homo sapiens	Gpr37;Rlf		R-HSA-5336182;R-HSA-444879
R-HSA-2555396	Mitotic Metaphase and Anaphase	1	211	0.0150082	0.608418	0.608418	3	12	0.00100134	9606	Homo sapiens	Ube2d1		R-HSA-174144;R-HSA-174202;R-HSA-174121
R-HSA-201681	TCF dependent signaling in response to WNT	1	216	0.0153638	0.617088	0.617088	1	71	0.00592457	9606	Homo sapiens	Sox2		R-HSA-5626938
R-HSA-948021	Transport to the Golgi and subsequent modification	1	219	0.0155772	0.622199	0.622199	13	60	0.00500668	9606	Homo sapiens	Col7a1		R-HSA-5694418;R-HSA-203973;R-HSA-5694417;R-HSA-5694527;R-HSA-204008;R-HSA-5694522;R-HSA-5694427;R-HSA-5694439;R-HSA-5694436;R-HSA-5694435;R-HSA-5694446;R-HSA-5694441;R-HSA-5694409
R-HSA-2454202	Fc epsilon receptor (FCERI) signaling	1	234	0.0166441	0.646765	0.646765	1	63	0.00525701	9606	Homo sapiens	Ube2d1		R-HSA-5607728
R-HSA-196849	Metabolism of water-soluble vitamins and cofactors	1	252	0.0179245	0.674176	0.674176	1	140	0.0116822	9606	Homo sapiens	Nampt		R-HSA-197250
R-HSA-9006934	Signaling by Receptor Tyrosine Kinases	2	521	0.0370581	0.674242	0.674242	2	633	0.0528204	9606	Homo sapiens	Flrt3;Col4a5		R-HSA-382054;R-HSA-5656064
R-HSA-72203	Processing of Capped Intron-Containing Pre-mRNA	1	256	0.018209	0.679977	0.679977	18	32	0.00267023	9606	Homo sapiens	SRSF7		R-HSA-72160;R-HSA-8849157;R-HSA-72130;R-HSA-75079;R-HSA-75081;R-HSA-75080;R-HSA-72139;R-HSA-72107;R-HSA-75083;R-HSA-75082;R-HSA-72143;R-HSA-72180;R-HSA-156661;R-HSA-72185;R-HSA-75096;R-HSA-72124;R-HSA-72127;R-HSA-159101
R-HSA-202733	Cell surface interactions at the vascular wall	1	256	0.018209	0.679977	0.679977	1	64	0.00534045	9606	Homo sapiens	Atp1b1		R-HSA-375133
R-HSA-1280215	Cytokine Signaling in Immune system	4	1055	0.0750409	0.693106	0.693106	3	639	0.0533211	9606	Homo sapiens	Sox2;Ifi30		R-HSA-6790036;R-HSA-1031716;R-HSA-1031713
R-HSA-5673001	RAF/MAP kinase cascade	1	274	0.0194893	0.704848	0.704848	1	39	0.00325434	9606	Homo sapiens	PHB		R-HSA-5672950
R-HSA-5684996	MAPK1/MAPK3 signaling	1	281	0.0199872	0.713998	0.713998	1	46	0.00383845	9606	Homo sapiens	PHB		R-HSA-5672950
R-HSA-5688426	Deubiquitination	1	288	0.0204851	0.722869	0.722869	1	77	0.00642523	9606	Homo sapiens	Ube2d1		R-HSA-6783238
R-HSA-983168	Antigen processing: Ubiquitination & Proteasome degradation	1	315	0.0224056	0.754619	0.754619	4	9	0.000751001	9606	Homo sapiens	Ube2d1		R-HSA-983157;R-HSA-983156;R-HSA-983140;R-HSA-983152
R-HSA-1483257	Phospholipid metabolism	1	315	0.0224056	0.754619	0.754619	3	218	0.0181909	9606	Homo sapiens	PIP4K2A		R-HSA-6811522;R-HSA-1676145;R-HSA-1675776
R-HSA-195258	RHO GTPase Effectors	1	326	0.023188	0.766503	0.766503	1	112	0.00934579	9606	Homo sapiens	MKRN3		R-HSA-75016
R-HSA-449147	Signaling by Interleukins	2	640	0.0455224	0.779788	0.779788	1	491	0.0409713	9606	Homo sapiens	Sox2		R-HSA-6790036
R-HSA-500792	GPCR ligand binding	2	651	0.0463049	0.787886	0.787886	2	177	0.0147697	9606	Homo sapiens	Gpr37;Rlf		R-HSA-5336182;R-HSA-444879
R-HSA-199991	Membrane Trafficking	2	665	0.0473007	0.797821	0.797821	15	218	0.0181909	9606	Homo sapiens	Col7a1;MKRN3		R-HSA-5694418;R-HSA-203973;R-HSA-5694417;R-HSA-5694527;R-HSA-1445149;R-HSA-204008;R-HSA-5694522;R-HSA-5694427;R-HSA-5694439;R-HSA-5694436;R-HSA-5694435;R-HSA-1454689;R-HSA-5694446;R-HSA-5694441;R-HSA-5694409
R-HSA-1640170	Cell Cycle	2	682	0.0485099	0.80934	0.80934	29	411	0.0342957	9606	Homo sapiens	Ube2d1;MKRN3		R-HSA-174144;R-HSA-75016;R-HSA-174088;R-HSA-174157;R-HSA-179410;R-HSA-188371;R-HSA-174227;R-HSA-174224;R-HSA-69015;R-HSA-174171;R-HSA-174104;R-HSA-179417;R-HSA-174105;R-HSA-174238;R-HSA-188191;R-HSA-179421;R-HSA-174119;R-HSA-174058;R-HSA-174120;R-HSA-174121;R-HSA-174057;R-HSA-174255;R-HSA-141423;R-HSA-174195;R-HSA-174070;R-HSA-174132;R-HSA-174202;R-HSA-174139;R-HSA-174079
R-HSA-196854	Metabolism of vitamins and cofactors	1	381	0.0271001	0.817935	0.817935	1	201	0.0167724	9606	Homo sapiens	Nampt		R-HSA-197250
R-HSA-68886	M Phase	1	390	0.0277402	0.825215	0.825215	3	66	0.00550734	9606	Homo sapiens	Ube2d1		R-HSA-174144;R-HSA-174202;R-HSA-174121
R-HSA-71387	Metabolism of carbohydrates	1	415	0.0295185	0.843969	0.843969	1	213	0.0177737	9606	Homo sapiens	Slc25a12		R-HSA-372448
R-HSA-446203	Asparagine N-linked glycosylation	1	421	0.0299452	0.848166	0.848166	13	143	0.0119326	9606	Homo sapiens	Col7a1		R-HSA-5694418;R-HSA-203973;R-HSA-5694417;R-HSA-5694527;R-HSA-204008;R-HSA-5694522;R-HSA-5694427;R-HSA-5694439;R-HSA-5694436;R-HSA-5694435;R-HSA-5694446;R-HSA-5694441;R-HSA-5694409
R-HSA-983169	Class I MHC mediated antigen processing & presentation	1	465	0.0330749	0.875733	0.875733	4	48	0.00400534	9606	Homo sapiens	Ube2d1		R-HSA-983157;R-HSA-983156;R-HSA-983140;R-HSA-983152
R-HSA-5653656	Vesicle-mediated transport	2	824	0.0586101	0.885091	0.885091	15	251	0.0209446	9606	Homo sapiens	Col7a1;MKRN3		R-HSA-5694418;R-HSA-203973;R-HSA-5694417;R-HSA-5694527;R-HSA-1445149;R-HSA-204008;R-HSA-5694522;R-HSA-5694427;R-HSA-5694439;R-HSA-5694436;R-HSA-5694435;R-HSA-1454689;R-HSA-5694446;R-HSA-5694441;R-HSA-5694409
R-HSA-5663202	Diseases of signal transduction	1	488	0.0347109	0.888118	0.888118	3	297	0.024783	9606	Homo sapiens	PHB		R-HSA-6802915;R-HSA-6802908;R-HSA-6802937
R-HSA-418594	G alpha (i) signalling events	1	567	0.04033	0.922096	0.922096	3	161	0.0134346	9606	Homo sapiens	Gpr37		R-HSA-749454;R-HSA-749456;R-HSA-380073
R-HSA-69278	Cell Cycle, Mitotic	1	570	0.0405434	0.923163	0.923163	28	322	0.0268692	9606	Homo sapiens	Ube2d1		R-HSA-174144;R-HSA-174088;R-HSA-174157;R-HSA-179410;R-HSA-188371;R-HSA-174227;R-HSA-174224;R-HSA-69015;R-HSA-174171;R-HSA-174104;R-HSA-179417;R-HSA-174105;R-HSA-174238;R-HSA-188191;R-HSA-179421;R-HSA-174119;R-HSA-174058;R-HSA-174120;R-HSA-174121;R-HSA-174057;R-HSA-174255;R-HSA-141423;R-HSA-174195;R-HSA-174070;R-HSA-174132;R-HSA-174202;R-HSA-174139;R-HSA-174079
R-HSA-382551	Transport of small molecules	2	960	0.0682837	0.930912	0.930912	4	430	0.0358812	9606	Homo sapiens	Atp1b1;PHB		R-HSA-8949659;R-HSA-8949661;R-HSA-8949649;R-HSA-936897
R-HSA-597592	Post-translational protein modification	4	1594	0.113379	0.931597	0.931597	26	521	0.0434746	9606	Homo sapiens	Col7a1;Fem1b;Adamts2;Ube2d1		R-HSA-8956040;R-HSA-8956106;R-HSA-5173005;R-HSA-5694418;R-HSA-5173192;R-HSA-203973;R-HSA-5694417;R-HSA-5694427;R-HSA-8939335;R-HSA-8955289;R-HSA-8953946;R-HSA-8852127;R-HSA-5694409;R-HSA-6783238;R-HSA-8955241;R-HSA-8852129;R-HSA-5694527;R-HSA-204008;R-HSA-5694522;R-HSA-5694439;R-HSA-5694436;R-HSA-8939323;R-HSA-8953917;R-HSA-5694435;R-HSA-5694446;R-HSA-5694441
R-HSA-418555	G alpha (s) signalling events	1	603	0.0428907	0.933989	0.933989	3	17	0.00141856	9606	Homo sapiens	Rlf		R-HSA-379044;R-HSA-744887;R-HSA-744886
R-HSA-1280218	Adaptive Immune System	2	998	0.0709866	0.940285	0.940285	6	261	0.021779	9606	Homo sapiens	Ube2d1;Ifi30		R-HSA-5607728;R-HSA-2213240;R-HSA-983157;R-HSA-983156;R-HSA-983140;R-HSA-983152
R-HSA-8953854	Metabolism of RNA	1	782	0.0556227	0.971225	0.971225	18	187	0.0156041	9606	Homo sapiens	SRSF7		R-HSA-72160;R-HSA-8849157;R-HSA-72130;R-HSA-75079;R-HSA-75081;R-HSA-75080;R-HSA-72139;R-HSA-72107;R-HSA-75083;R-HSA-75082;R-HSA-72143;R-HSA-72180;R-HSA-156661;R-HSA-72185;R-HSA-75096;R-HSA-72124;R-HSA-72127;R-HSA-159101
R-HSA-109582	Hemostasis	1	830	0.0590369	0.977012	0.977012	1	327	0.0272864	9606	Homo sapiens	Atp1b1		R-HSA-375133
R-HSA-392499	Metabolism of proteins	5	2357	0.167651	0.984911	0.984911	27	888	0.0740988	9606	Homo sapiens	Col7a1;Fem1b;Adamts2;GPR116;Ube2d1		R-HSA-8956040;R-HSA-8956106;R-HSA-5173005;R-HSA-5694418;R-HSA-5173192;R-HSA-203973;R-HSA-5694417;R-HSA-5694427;R-HSA-8939335;R-HSA-8955289;R-HSA-8953946;R-HSA-8852127;R-HSA-5694409;R-HSA-6783238;R-HSA-8955241;R-HSA-8852129;R-HSA-5684862;R-HSA-5694527;R-HSA-204008;R-HSA-5694522;R-HSA-5694439;R-HSA-5694436;R-HSA-8939323;R-HSA-8953917;R-HSA-5694435;R-HSA-5694446;R-HSA-5694441
R-HSA-388396	GPCR downstream signalling	2	1355	0.0963795	0.985787	0.985787	6	253	0.0211115	9606	Homo sapiens	Gpr37;Rlf		R-HSA-379044;R-HSA-749454;R-HSA-749456;R-HSA-380073;R-HSA-744887;R-HSA-744886
R-HSA-556833	Metabolism of lipids	2	1433	0.101928	0.989758	0.989758	4	942	0.0786048	9606	Homo sapiens	SGMS1;PIP4K2A		R-HSA-429798;R-HSA-6811522;R-HSA-1676145;R-HSA-1675776
R-HSA-372790	Signaling by GPCR	2	1480	0.105271	0.991611	0.991611	8	430	0.0358812	9606	Homo sapiens	Gpr37;Rlf		R-HSA-379044;R-HSA-749454;R-HSA-5336182;R-HSA-444879;R-HSA-749456;R-HSA-380073;R-HSA-744887;R-HSA-744886
R-HSA-1643685	Disease	2	1539	0.109467	0.993486	0.993486	4	953	0.0795227	9606	Homo sapiens	Adamts2;PHB		R-HSA-6802915;R-HSA-6785565;R-HSA-6802908;R-HSA-6802937
R-HSA-168256	Immune System	5	2663	0.189416	0.994982	0.994982	12	1526	0.127336	9606	Homo sapiens	Sox2;Ube2d1;Ifi30		R-HSA-168915;R-HSA-936412;R-HSA-6790036;R-HSA-5607728;R-HSA-2213240;R-HSA-983157;R-HSA-983156;R-HSA-983140;R-HSA-1031716;R-HSA-1031713;R-HSA-983152;R-HSA-9014342
R-HSA-168249	Innate Immune System	1	1325	0.0942457	0.997839	0.997839	4	684	0.0570761	9606	Homo sapiens	Ube2d1		R-HSA-168915;R-HSA-936412;R-HSA-5607728;R-HSA-9014342
R-HSA-1430728	Metabolism	5	3585	0.254997	0.999888	0.999888	7	2184	0.182243	9606	Homo sapiens	SGMS1;Nampt;Zdhhc21;PIP4K2A;Slc25a12		R-HSA-429798;R-HSA-197250;R-HSA-372448;R-HSA-6811522;R-HSA-1676145;R-HSA-1675776;R-HSA-203567
