# Supplementary material for: Altered microRNAs in C3H10T1/2 cells induced by p.E95K mutant IHH signaling
Source: Hereditas. 2021 Dec 18;158:48. doi: 10.1186/s41065-021-00207-8 (PMC8684136; doi:10.1186/s41065-021-00207-8)
Supplement: Supplementary file 9 — Additional file 9. Pathway analysis of targets of miR-135a-1-3p. [file 41065_2021_207_MOESM9_ESM.xlsx]

## Sheet: S9_135a_pathways
Additional file 9 Pathway analysis of targets of miR-135a-1-3p.
Pathway identifier	Pathway name	Entities found	Entities total	Entities ratio	Entities pValue	Entities FDR	Reactions found	Reactions total	Reactions ratio	Species identifier	Species name	Submitted entities found	Mapped entities	Found reaction identifiers
R-HSA-2243919	Crosslinking of collagen fibrils	1	18	0.00162016	0.0032377	0.010951	3	13	0.00111425	9606	Homo sapiens	Lox	P28300	R-HSA-2022141;R-HSA-2395340;R-HSA-2002466
R-HSA-1566948	Elastic fibre formation	1	45	0.00405041	0.0080844	0.010951	1	17	0.0014571	9606	Homo sapiens	Lox	P28300	R-HSA-2129375
R-HSA-2022090	Assembly of collagen fibrils and other multimeric structures	1	61	0.00549055	0.010951	0.010951	3	26	0.00222851	9606	Homo sapiens	Lox	P28300	R-HSA-2022141;R-HSA-2395340;R-HSA-2002466
R-HSA-1474290	Collagen formation	1	90	0.00810081	0.016136	0.016136	3	77	0.00659981	9606	Homo sapiens	Lox	P28300	R-HSA-2022141;R-HSA-2395340;R-HSA-2002466
R-HSA-1474244	Extracellular matrix organization	1	301	0.0270927	0.0534514	0.0534514	4	318	0.0272564	9606	Homo sapiens	Lox	P28300	R-HSA-2022141;R-HSA-2395340;R-HSA-2002466;R-HSA-2129375
